# Supplementary material for: Iron plaques as terminal electron acceptors optimize clostridial fermentation and nitrogen fixation in rice rhizospheres
Source: ISME J. 2026 Apr 14;20(1):wrag088. doi: 10.1093/ismejo/wrag088 (PMC13134045; doi:10.1093/ismejo/wrag088)
Supplement: wrag088_Supplemental_Files [file wrag088_supplemental_files.zip]

Archive with 5 entries (5 files):
- Data_S1_wrag088.xlsx
- Data_S2_wrag088.xlsx
- Data_S3_wrag088.xlsx
- Data_S4_wrag088.xlsx
- The_Supplementary_Material_04.06_wrag088.pdf
