# Supplementary material for: Iron plaques as terminal electron acceptors optimize clostridial fermentation and nitrogen fixation in rice rhizospheres
Source: ISME J. 2026 Apr 14;20(1):wrag088. doi: 10.1093/ismejo/wrag088 (PMC13134045; doi:10.1093/ismejo/wrag088)
Supplement: wrag088_Supplemental_Files [file wrag088_supplemental_files.zip › Data_S1_wrag088.xlsx]

## Sheet: Metabolome
ID	Metabolite	Formula	M/Z	Mean of IP treatment	Mean of CK treatment	log2FC(IP/CK)	p value
neg_1006	Propionic Acid	C3H6O2	73.0294	3.96262	5.03448	-0.345389	1.39647e-16
neg_1033	Acetone	C3H6O	103.04	5.86877	5.55463	0.0793666	4.37313e-11
neg_1077	Thymidine 5'-Monophosphate	C10H15N2O8P	321.049	4.26077	5.21778	-0.292323	9.15894e-21
neg_1110	2'-Deoxyguanosine 5'-Phosphate	C10H14N5O7P	346.056	4.03461	4.43697	-0.137148	3.40979e-14
neg_1132	2-Hydroxybutyric Acid	C4H8O3	103.04	6.21353	5.85108	0.0867087	7.67156e-11
neg_1134	Itaconic Acid	C5H6O4	129.019	4.2694	5.18036	-0.279019	7.79552e-18
neg_1136	2-Methylglutaric Acid	C6H10O4	145.051	5.49939	5.25333	0.0660383	4.26363e-07
neg_1137	Hippuric Acid	C9H9NO3	178.051	2.62571	4.95631	-0.91656	1.93209e-20
neg_1183	Udp-N-Acetyl-Alpha-D-Glucosamine	C17H25N3O17P2-2	650.065	2.59221	5.12234	-0.982623	2.10951e-28
neg_1199	2'-O-Methylcytidine	C10H15N3O5	256.094	3.10185	5.32132	-0.778654	9.24648e-26
neg_1228	Mevalonic Acid	C6H12O4	147.066	6.28881	6.52849	-0.0539606	0.000237869
neg_1252	4-Ketoifosfamide	C7H13Cl2N2O3P	319	4.89024	5.26038	-0.105262	6.18821e-10
neg_1283	Glucose 1-Phosphate	C6H13O9P	259.022	3.12198	4.21368	-0.432622	1.03634e-21
neg_1294	N-(3,4-Difluorophenyl)-4-Fluorobenzenesulfonamide	C12H8F3NO2S	332.024	4.62399	5.29501	-0.195495	2.29581e-09
neg_1317	Erythrono-1,4-Lactone	C4H6O4	117.019	4.987	4.72317	0.0784167	2.99634e-11
neg_1342	Geneticin	C20H40N4O10	531.243	3.29995	4.42773	-0.424125	1.17408e-22
neg_1345	Glyceraldehyde	C3H6O3	149.046	3.92802	3.52606	0.155746	0.000358946
neg_1359	Cdp-Dg(Pgf2Alpha/I-12:0)	C44H75N3O18P2	1030.42	4.47726	5.1698	-0.207492	5.04819e-10
neg_1363	Asparagusic Acid	C4H6O2S2	344.961	3.36014	5.14099	-0.613526	2.31313e-15
neg_1367	3-Furoic Acid	C5H4O3	111.009	2.94008	4.3171	-0.554207	5.0987e-10
neg_1382	N-Formyl-Methionyl-Leucyl-Phenyl-Alanine	C21H31N3O5S	919.39	3.68837	4.66443	-0.338718	9.35559e-15
neg_1387	N-(9-Pentofuranosyl-9H-Purin-6-Yl)Aspartic Acid	C14H17N5O8	382.101	4.53743	5.29266	-0.222116	1.38416e-14
neg_1399	Pimelic Acid	C7H12O4	141.056	5.09479	3.80106	0.422621	2.7097e-14
neg_1417	4'-O-Methylkanzonol W	C21H18O5	385.084	3.11579	4.06911	-0.385112	1.71961e-10
neg_1443	N-Formyl-L-Methionine	C6H11NO3S	176.039	4.00923	4.72365	-0.236577	2.28368e-12
neg_1447	3-Methoxyphenylacetic Acid	C9H10O3	165.056	3.76754	4.34712	-0.206438	4.84114e-08
neg_1477	2-Hydroxypentanoic Acid	C5H10O3	117.056	6.97427	6.59111	0.0815201	5.19546e-13
neg_1480	4-Sulfooxybenzoic Acid	C7H6O6S	216.98	5.56344	5.09611	0.126579	2.62361e-17
neg_1487	N-Salicyloylaspartic Acid	C11H11NO6	288.03	6.8691	6.05808	0.181259	2.096e-14
neg_1488	Glutathione Peroxide	C10H15N3O8S	318.041	5.14485	3.27921	0.649781	8.5376e-13
neg_1512	4-Hydroxyphenylacetic Acid	C8H8O3	151.04	3.39449	4.31137	-0.344952	1.15096e-06
neg_1555	Nidurufin	C20H16O8	419.055	3.99254	5.00704	-0.326653	3.34065e-13
neg_1565	Castacrenin C	C27H18O17	649.025	5.6436	5.85252	-0.0524409	4.73952e-05
neg_1615	Phenylacetic Acid	C8H8O2	135.045	5.32114	5.03136	0.080787	1.54832e-09
neg_1616	3-(4-Hydroxyphenyl)Lactate	C9H10O4	181.051	7.08018	6.77616	0.0633184	2.14773e-10
neg_1623	Naringenin 5-Sulfate	C15H13O8S+	352.025	6.2188	4.75764	0.386392	1.01808e-15
neg_1625	Recoflavone	C20H18O8	385.091	5.29258	5.38111	-0.0239323	0.229164
neg_1655	N-Acetyl-L-Tyrosine	C11H13NO4	222.077	4.61184	4.3492	0.0845922	8.30188e-07
neg_1662	Nedocromil	C19H17NO7	406.069	4.02902	3.43086	0.231859	0.0049077
neg_1664	N-Acetylvaline	C7H13NO3	158.082	5.15113	4.8788	0.0783626	9.69352e-09
neg_1689	Hypoxanthine	C5H4N4O	135.031	3.94726	3.33254	0.244229	0.085583
neg_1694	Hydroxypropionic Acid	C3H6O3	149.046	3.698	3.40369	0.119647	0.026557
neg_1711	2-Isopropylmalic Acid	C7H12O5	175.061	4.41388	6.47273	-0.552329	3.07366e-14
neg_1718	Atovaquone	C22H19ClO3	425.116	4.76131	4.50708	0.0791652	6.20246e-06
neg_1745	Arabinose	C5H10O5	149.045	3.87603	3.61839	0.099232	0.0271276
neg_1756	3-Methyl-2-Oxovaleric Acid	C6H10O3	129.056	5.28333	4.73821	0.157104	3.22876e-14
neg_1760	Riboflavin	C17H20N4O6	375.131	4.91125	3.46467	0.503371	1.71161e-09
neg_1771	N'-Formylkynurenine	C11H12N2O4	271.047	3.69502	4.24946	-0.2017	2.0756e-09
neg_1803	4-Chlorobenzenesulfonic Acid	C6H5ClO3S	190.958	3.98746	4.45305	-0.159326	0.0218015
neg_1806	Maysin	C27H28O14	557.126	4.30105	3.19936	0.426904	2.72312e-21
neg_1839	Didp	C10H14N4O10P2	411.01	3.98326	3.8099	0.0641962	0.163863
neg_1843	3,7-Dihydropurin-6-One	C5H4N4O	135.031	4.12762	3.45533	0.25649	0.0456252
neg_1861	Disperse Blue 102	C15H19N5O4S	410.112	5.09045	5.17654	-0.0241953	0.00901307
neg_1866	N-Acetyl-D-Alloisoleucine	C8H15NO3	172.098	4.13604	3.71108	0.156412	1.72701e-08
neg_1874	4'-Phosphopantothenoylcysteine	C12H23N2O9PS	447.084	5.0228	4.36537	0.202389	0.000800189
neg_1875	2-Ethylpentanedioylcarnitine	C14H25NO6	302.161	5.45203	5.31427	0.0369238	0.462977
neg_1881	2-Hydroxy-3-Methylpentanoic Acid	C6H12O3	131.071	6.27721	5.49444	0.19215	4.48322e-14
neg_1900	Acemetacin	C21H18ClNO6	396.068	4.63252	3.48123	0.412199	2.36436e-08
neg_1910	2-Hydroxy-4-Methylvaleric Acid	C6H12O3	131.071	6.54244	5.76505	0.182496	1.35589e-17
neg_1917	Caffeoylshikimate	C16H15O8-	316.062	5.8227	3.65575	0.671519	7.93011e-16
neg_1954	1-(3-Methyl-2-Butenoyl)-6-Apiosylglucose	C16H26O11	375.131	3.40427	4.12447	-0.276863	5.56266e-08
neg_1959	N-Stearoyl Tryptophan	C29H46N2O3	451.33	4.56549	4.82366	-0.0793579	2.03642e-09
neg_1961	Methoxyphenylacetic Acid	C9H10O3	147.045	4.80695	4.17871	0.202064	4.25122e-12
neg_1970	Silmitasertib	C19H12ClN3O2	384.03	4.85331	2.87429	0.755766	2.09944e-22
neg_1976	2-Furoic Acid	C5H4O3	111.009	3.0429	4.61436	-0.600684	1.75921e-10
neg_1977	Caffeic Acid	C9H8O4	179.035	2.57989	3.6096	-0.48453	4.34675e-05
neg_1978	Microcystin Lw	C54H72N8O12	1005.51	4.53208	4.87894	-0.106393	4.26204e-05
neg_1979	Suberic Acid	C8H14O4	173.082	4.41095	4.92077	-0.157795	4.93811e-18
neg_2001	Lorlatinib	C21H19FN6O2	427.131	3.96924	6.05527	-0.609328	4.5854e-11
neg_2019	9-(2,3-Dihydroxypropoxy)-9-Oxononanoic Acid	C12H22O6	261.134	4.81587	5.02057	-0.0600536	3.18676e-09
neg_2023	Pantetheine 4'-Phosphate	C11H23N2O7PS	339.079	4.77542	5.17007	-0.114556	5.92187e-11
neg_2031	5-Taurinomethyl-2-Thiouridine	C12H19N3O8S2	396.052	5.05264	4.66338	0.11566	0.00479284
neg_2036	Cyclothiazide	C14H16ClN3O4S2	423.997	4.57002	4.21417	0.116954	0.00118366
neg_2047	4-Hydroxyphenylpyruvic Acid	C9H8O4	179.035	5.13337	5.13845	-0.00142605	0.885066
neg_2054	Pyruvate	C3H4O3	147.03	3.89956	4.1782	-0.0995708	4.8355e-08
neg_2056	Halofenozide	C18H19ClN2O2	389.124	2.6464	3.76718	-0.509454	3.60487e-12
neg_2061	S-(1,2-Dichlorovinyl)Glutathione	C12H17Cl2N3O6S	422	4.52496	4.00924	0.174576	0.00330064
neg_2082	[3H]Rosiglitazone	C18H19N3O3S	378.088	2.85858	3.27991	-0.198358	0.149622
neg_2084	Neuraminic Acid	C9H17NO8	302.067	2.74341	3.70822	-0.434756	1.15658e-09
neg_2088	Gluconic Acid	C6H12O7	177.041	4.00513	4.43675	-0.147652	5.97004e-09
neg_2092	Isoleucyl-Cysteine	C9H18N2O3S	269.073	4.45791	4.13931	0.106974	9.45721e-06
neg_2102	2-Nitrophenol	C6H5NO3	138.02	5.62855	5.65131	-0.00582284	0.056429
neg_2139	Biochanin A 7-Glucuronide	C22H20O11	441.083	4.16658	4.22008	-0.0184054	0.018693
neg_2152	2,4-Dinitrophenol	C6H4N2O5	183.005	4.62169	4.5616	0.0188804	0.0109038
neg_2158	1,4-Dihydro-2-Methylbenzoicacid	C22H28O5	393.167	3.22503	3.18568	0.0177096	0.836054
neg_2160	3-Methoxyphenol	C7H8O2	123.045	3.20546	1.94589	0.720098	8.77288e-14
neg_2162	3-(3-Indolyl)-2-Oxopropanoic Acid	C11H9NO3	202.051	4.00808	3.39296	0.240368	2.95606e-08
neg_2169	Octafluoropentanoic Acid	C5H2F8O2	244.986	4.12583	4.06343	0.0219847	0.00544014
neg_2176	Gentisic Acid	C7H6O4	153.019	3.65758	3.73842	-0.0315388	0.0104474
neg_2181	2-Decenedioic Acid	C10H16O4	199.098	4.00755	4.02117	-0.00489527	0.639666
neg_2187	Sedoheptulose	C7H14O7	209.067	4.27564	2.45538	0.800197	8.49897e-15
neg_2208	Dihydroasparagusic Acid	C4H8O2S2	302.985	3.95997	3.20508	0.305127	9.73626e-14
neg_2212	2-Hydroxy-4-(4-Hydroxyphenyl)Butanoic Acid	C10H12O4	177.056	4.21257	3.18122	0.405118	6.75078e-16
neg_2214	Sebacic Acid	C10H18O4	201.113	4.86805	5.01016	-0.0415117	1.52275e-08
neg_2235	Tricin 7-Glucuronoside	C23H22O13	527.082	3.93265	3.99789	-0.0237357	0.0081159
neg_2240	7-Hydroxy-3-Methylflavone	C16H12O3	251.071	4.75416	4.38617	0.116228	8.124e-06
neg_2249	Isoxanthopterin	C6H5N5O2	178.037	4.44447	3.86942	0.199896	9.77695e-14
neg_2261	Theogallin	C14H16O10	379.044	4.33808	4.38576	-0.0157721	0.131793
neg_2262	Avicularin	C20H18O11	415.067	4.21487	4.36264	-0.049712	8.02722e-07
neg_2269	Dantrolene	C14H10N4O5	313.06	4.67756	3.91188	0.257893	3.91531e-06
neg_2281	Undecanedioic Acid	C11H20O4	215.129	4.39752	4.70979	-0.0989724	2.32511e-06
neg_2285	Befloxatone	C15H18F3NO5	330.099	4.31681	4.33125	-0.00482001	0.214927
neg_2293	3,4-Daa	C18H17NO6	342.101	3.97923	3.96414	0.00548101	0.571355
neg_2316	(E)-8,9,10-Trihydroxyoctadec-6-Enoic Acid	C18H34O5	329.234	5.16118	5.44397	-0.0769591	8.32357e-10
neg_2324	Dodecanedioic Acid	C12H22O4	229.145	4.46695	4.74113	-0.085939	5.79299e-12
neg_2327	3,11,12-Trihydroxy-1(10)-Spirovetiven-2-One	C15H24O4	267.16	4.49635	4.44504	0.0165571	0.204881
neg_2344	Dorzolamide	C10H16N2O4S3	358.993	3.74392	3.15918	0.244995	5.11902e-07
neg_2345	Penicilloic Acid	C16H20N2O5S	387.079	4.7012	4.01787	0.226599	0.00039977
neg_2350	Elemicin	C12H16O3	207.103	4.7622	4.75457	0.00231243	0.672896
neg_2353	Pe(10:0/0:0)	C15H32NO7P	368.184	4.0839	4.6195	-0.177789	9.39268e-10
neg_2362	Vanillylacetone	C11H14O3	193.087	5.2704	5.29963	-0.00797758	0.0132562
neg_2368	Alpha-Linolenic Acid	C18H30O2	323.221	4.88972	5.0726	-0.0529741	3.48629e-12
neg_2399	Galactosylglycerol	C9H18O8	253.093	4.84918	3.15429	0.620428	6.70309e-14
neg_2412	Griseofulvin	C17H17ClO6	373.045	4.42308	4.14334	0.094256	0.0376017
neg_2427	Tetradecanedioic Acid	C14H26O4	257.176	4.86157	5.08038	-0.0635137	7.41844e-10
neg_2429	Ciramadol	C15H23NO2	284.142	4.28057	4.40027	-0.0397881	9.60438e-06
neg_2431	Dibutyl Sulfosuccinate	C12H22O7S	309.102	5.63317	4.79587	0.232155	2.42537e-09
neg_2438	17-Phenyl-18,19,20-Trinor-Prostaglandin E2	C23H30O5	407.188	4.14929	3.98755	0.0573594	0.191697
neg_2442	24,24-Difluoro-1Alpha,25-Dihydroxyvitamin D3	C27H42F2O3	473.283	5.52927	5.61385	-0.0219021	0.00830683
neg_2462	2,4,5,7Alpha-Tetrahydro-1,4,4,7A-Tetramethyl-1H-Inden-2-Ol	C13H20O	237.15	5.46989	5.68808	-0.0564315	4.10215e-10
neg_2464	11-(2-Hydroxy-3,4-Dimethyl-5-Oxofuran-2-Yl)Undecanoic Acid	C17H28O5	293.176	6.09073	6.3958	-0.0705096	5.65461e-08
neg_2469	Heliangin	C20H26O6	361.163	5.57782	5.83633	-0.0653599	1.95057e-07
neg_2481	Zedoarondiol	C15H24O3	251.165	4.24691	4.23171	0.00517308	0.777313
neg_2502	N-Docosahexaenoyl Phenylalanine	C31H41NO3	496.284	5.36662	5.51437	-0.0391841	1.40526e-08
neg_2510	4-(2-Acetylpyrrol-1-Yl)Butanoic Acid	C10H13NO3	389.172	5.72563	5.7636	-0.00953717	0.180083
neg_2512	Hydrocotarnine	C12H15NO3	266.103	6.28754	6.31058	-0.00527878	0.310472
neg_2517	5-(3-Pyridyl)-2-Hydroxytetrahydrofuran	C9H11NO2	210.077	5.57089	5.60882	-0.00978758	0.113676
neg_2518	Methylone	C11H13NO3	252.088	5.14927	5.19467	-0.0126636	0.0865907
neg_2520	Mabuterol	C13H18ClF3N2O	309.102	5.33277	3.67585	0.536809	2.09948e-09
neg_2522	Dibutyl Malate	C12H22O5	291.146	4.86589	4.40396	0.143902	3.51538e-15
neg_2542	(E)-Heptadec-6-En-16-Yne-1,2,4-Triol	C17H30O3	327.218	4.71309	4.76306	-0.015217	0.0135536
neg_2558	N-Undecylbenzenesulfonic Acid	C17H28O3S	293.161	6.54305	3.91436	0.741188	9.95462e-15
neg_2562	9-Hydroxy-4-Methoxypsoralen 9-Glucoside	C18H18O10	393.086	4.91217	4.57695	0.101974	1.36385e-16
neg_2591	Integerrimine	C18H25NO5	356.151	4.83508	4.87013	-0.010421	0.000699124
neg_2594	Pe(14:0/0:0)	C19H40NO7P	424.247	3.45235	4.28911	-0.313098	5.74511e-05
neg_2598	5-Fluoro-8-Hydroxy-2-(Dipropylamino)Tetralin	C16H24FNO	300.151	4.77428	4.82299	-0.0146448	0.00192619
neg_2601	(Z)-6,9,10-Trihydroxyoctadec-7-Enoic Acid	C18H34O5	329.233	5.28687	5.369	-0.0222403	0.000187862
neg_2623	12-Oxo Phytodienoic Acid	C18H28O3	291.197	4.37429	3.94839	0.147784	1.98279e-07
neg_2625	Lansimide 3	C19H21NO3	370.166	5.18377	5.19541	-0.00323612	0.31336
neg_2641	2-(8-Hydroxyoctyl)-6-Methoxybenzoic Acid	C16H24O4	279.16	4.49628	4.8985	-0.123608	5.69609e-12
neg_2659	Carbazochrome	C10H12N4O3	471.174	4.55992	4.23074	0.108097	0.213369
neg_2664	Pilsicainide	C17H24N2O	293.161	5.75914	5.39897	0.0931692	7.59812e-19
neg_2665	(R)-Laudanidine	C20H25NO4	342.171	5.05535	5.09739	-0.0119471	0.0178591
neg_2674	Procarbazine	C12H19N3O	220.147	4.75273	4.71413	0.0117644	0.120926
neg_2676	Gamma-13(S)-Hpotre	C18H30O4	291.197	4.7273	2.2132	1.09488	4.00049e-27
neg_2683	Thr-Pro-Tyr	C18H25N3O6	378.169	4.2798	4.32292	-0.0144611	0.157493
neg_2693	11-Hydroxy-12-Methyltetradecanoic Acid	C15H30O3	257.212	3.65469	4.0673	-0.154325	7.3394e-09
neg_2694	Phenylalanyl-Prolyl-Arginine Nitrile	C20H29N7O2	398.234	4.047	3.98881	0.0208915	0.292503
neg_2703	Colupdox A	C25H36O6	491.269	4.54558	4.10033	0.148724	0.0119521
neg_2731	Forskolin	C22H34O7	409.227	4.92044	4.31778	0.188497	0.00172165
neg_2742	(E,E,E)-Sylvatine	C24H33NO3	428.245	5.44164	5.46791	-0.00694827	0.0974254
neg_2770	Adrenic Acid	C22H36O2	353.249	5.08364	5.1471	-0.0178986	0.0171884
neg_2774	Cinncassiol C1 19-Glucoside	C26H38O12	541.234	3.60669	4.44337	-0.300977	0.000572802
neg_2779	12-Hydroxynevirapine Glucuronide	C21H22N4O8	457.14	5.4755	4.66325	0.231653	1.50094e-05
neg_2781	2-Hydroxypalmitic Acid	C16H32O3	271.228	4.39188	4.73875	-0.109668	1.57995e-08
neg_2782	Dibutyl Succinate	C12H22O4	275.15	6.00668	5.59326	0.102878	0.0144773
neg_2783	Caprylic Acid	C8H16O2	333.229	7.59601	7.30772	0.0558203	0.0582838
neg_2784	15,16-Dihydroxy-8(17),13-Labdadien-18-Oic Acid	C20H32O4	371.202	5.54647	5.27008	0.0737438	0.0785724
neg_2787	5Beta-Cholanic Acid	C24H40O2	381.28	5.35266	5.40607	-0.0143242	0.00598022
neg_2793	4-Dodecylbenzenesulfonic Acid	C18H30O3S	325.184	7.01304	6.98821	0.00511573	0.816432
neg_2799	Ouabain	C29H44O12	629.286	4.99521	5.24439	-0.0702312	0.200916
neg_2807	N-Eicosapentaenoyl Aspartic Acid	C24H35NO5	398.234	5.97219	6.00802	-0.00862927	0.0109136
neg_2825	Nefiracetam	C14H18N2O2	491.27	5.0509	4.339	0.219177	0.0859592
neg_2847	7',8'-Dihydro-8'-Hydroxyreticulataxanthin	C33H46O3	471.328	5.23272	5.27478	-0.0115487	0.0103425
neg_2848	9-Hydroxy-10-O-D-Glucuronoside-12Z-Octadecenoate	C24H42O10	535.277	3.62807	5.38118	-0.56872	1.11929e-07
neg_2851	(R)-1-O-[B-D-Apiofuranosyl-(1->2)-B-D-Glucopyranoside]-1,3-Octanediol	C21H40O9	435.261	5.18427	3.92051	0.403101	9.79354e-09
neg_2865	Fahfa(16:0/2:0)	C18H34O4	313.239	4.63386	4.11796	0.170283	1.17213e-10
neg_2876	Furostanol	C27H46O2	423.327	7.69831	7.72657	-0.00528757	0.0226404
neg_2890	Tetrabutyl Ethylidenebisphenol	C30H46O2	437.343	5.11762	5.11035	0.00205244	0.700876
neg_2899	Nemifitide	C33H43FN10O6	729.302	3.93324	4.86518	-0.306776	0.00237661
neg_2908	Cyclonormammein	C21H26O6	355.158	5.79518	5.89497	-0.0246317	0.000256079
neg_2931	Kentsin	C21H40N8O6	535.277	3.9349	4.59915	-0.225043	0.00023037
neg_2934	Cortisol 21-Mesylate	C22H32O7S	461.16	4.63345	4.55712	0.0239638	0.764365
neg_2940	20A,22B-Dihydroxycholesterol	C27H46O3	439.322	4.46326	4.44493	0.00593762	0.417748
neg_2995	(5Alpha,17Beta)-3-Oxoandrostan-17-Yl Undecanoate	C30H50O3	479.354	5.46577	5.49815	-0.00852224	0.0177149
neg_2998	Octadecyl Cis-P-Coumarate	C27H44O3	415.322	4.98018	4.58998	0.117712	2.27251e-08
neg_3002	Citreoviridin	C23H30O6	383.19	5.32859	5.7167	-0.101429	1.38038e-12
neg_3009	27-Hydroxyisomangiferolic Acid	C30H48O4	493.333	5.02352	5.071	-0.0135721	0.00274176
neg_3019	Diisopentyl Thiomalate	C14H26O4S	349.169	4.3813	3.14163	0.479846	1.4241e-17
neg_3051	Sucrose, 1-Laurate	C24H44O12	523.277	4.17702	4.71771	-0.175613	0.168099
neg_3052	Thapsigargin	C34H50O12	685.294	3.61906	4.56945	-0.336406	6.66518e-05
neg_3065	Crustecdysone	C27H44O7	525.303	4.77954	1.67958	1.50878	2.70091e-15
neg_3072	Glyceric Acid	C3H6O4	165.041	3.98578	4.01032	-0.00885236	0.539082
neg_3087	Contignasterol	C29H48O7	489.326	5.31761	2.88091	0.884254	1.5474e-17
neg_3090	Diisononyl Phthalate	C26H42O4	463.311	6.03876	4.77232	0.339561	0.000181823
neg_3091	(+)-Calycanthine	C22H26N4	391.216	4.57855	4.50934	0.0219723	0.678829
neg_3105	Polyanethole-Sulfate	C10H12O4S	263.015	4.6677	5.19481	-0.154359	8.02525e-11
neg_3123	Norethindrone Acetate	C22H28O3	339.2	6.91379	6.90944	0.000907829	0.972172
neg_3128	Neoandrographolide	C26H40O8	479.269	4.97421	4.6054	0.111141	0.00561614
neg_3457	Lactose Citrate	C18H24O18	549.076	4.65233	4.88131	-0.0693148	0.199275
neg_3844	Vaccinoside	C25H28O13	517.138	4.22636	4.67694	-0.14615	0.0121283
neg_3996	4-Decan-4-Ylbenzenesulfonic Acid	C16H26O3S	297.153	5.78845	5.56351	0.0571831	0.00367894
neg_4150	Cucurbitacin C	C32H48O8	559.33	4.67903	4.24576	0.140187	0.00461035
neg_4153	Butyl Oleate Sulfate	C22H42O6S	433.263	7.26868	6.6483	0.128707	0.00356
neg_4157	Butyl (Z)-5,8,9-Trihydroxy-4-[(E)-2-Methylbut-2-Enoyl]Oxydec-6-Enoate	C19H32O7	407.188	6.07372	6.06872	0.00118845	0.973885
neg_4167	Dibutyl Phthalate	C16H22O4	277.144	4.6991	4.72539	-0.008046	0.522436
neg_4192	3,4-Dimethyl-5-Pentyl-2-Furanpropanoic Acid	C14H22O3	475.311	6.3744	6.37994	-0.00125336	0.954438
neg_4193	1,2,3,4-Tetrahydro-2-Methyl-B-Carboline	C12H14N2	417.232	5.67723	5.68328	-0.00153765	0.954014
neg_4195	Calycanthidine	C23H28N4	405.232	5.40117	4.54759	0.248172	2.38283e-07
neg_4199	Verapamil	C27H38N2O4	435.261	5.08663	4.64096	0.132288	2.16311e-17
neg_4205	Methyl 4-[(Propionyl)Phenylamino]Piperidine-4-Carboxylate	C16H22N2O3	625.327	4.46515	5.09737	-0.191042	0.022367
neg_4214	Catechol	C6H6O2	109.029	2.44742	3.5783	-0.548017	4.81492e-05
neg_4226	Fahfa(16:4/15:1)	C31H50O4	507.349	5.0973	5.14483	-0.0133909	0.00134835
neg_4231	Medicagenic Acid 3-O-Beta-D-Glucoside	C36H56O11	699.348	4.48068	5.21022	-0.217629	0.000490675
neg_4233	Lupulone	C26H38O4	459.279	5.69053	5.45308	0.0614901	0.0119253
neg_4234	Piperochromanoic Acid	C22H28O4	401.2	4.62525	4.3453	0.0900762	0.0175009
neg_4253	Lovastatin	C24H36O5	449.258	4.06938	3.8205	0.0910487	0.232352
neg_4282	Artelinate	C23H30O7	399.185	4.46225	4.88144	-0.129535	2.34692e-15
neg_4288	2-Octaprenyl-3-Methyl-6-Methoxy-1,4-Benzoquinol	C38H60O3	585.432	5.90408	5.92436	-0.00494734	0.0785057
neg_4289	Dg(5-Iso Pgf2Vi/0:0/8:0)	C29H50O8	507.337	4.65873	3.01639	0.627116	2.11584e-23
neg_4291	(S)-3-Mercaptohexyl Pentanoate	C11H22O2S	435.261	4.8169	2.49092	0.951425	9.20163e-22
neg_4293	Pregnenediol	C21H34O2	635.505	5.42831	5.48285	-0.0144237	0.000412514
neg_4336	Calcifediol Lactone	C27H40O4	487.311	5.89921	3.19125	0.8864	5.28881e-12
neg_4349	Momordicinin	C30H46O2	437.343	5.54796	5.56217	-0.00368939	0.246546
neg_4355	Sordarin	C27H40O8	491.269	4.6706	4.45724	0.0674562	0.184423
neg_4357	[8]-Gingerdiol	C23H36O6	407.248	7.15749	6.69535	0.0962957	0.00161835
neg_4358	Methoxy Arachidonyl Fluorophosphonate	C21H36FO2P	391.216	6.08686	5.60072	0.120087	0.00175389
neg_4374	6',7'-Dihydroxybergamottin	C21H24O6	371.153	4.61965	4.75515	-0.0417075	0.000956006
neg_4394	(R)-2-Hydroxystearic Acid	C18H36O3	299.259	3.77331	4.23352	-0.166029	4.24938e-09
neg_4405	7A,12A-Dihydroxy-5A-Cholestan-3-One	C27H46O3	439.322	4.82442	5.32908	-0.14353	4.86859e-05
neg_4416	(-)-Chimonanthine	C22H26N4	391.217	5.08646	4.96272	0.0355312	0.0703713
neg_4426	Piboserod	C22H31N3O2	368.236	5.07308	5.13356	-0.0170973	0.000245709
neg_4434	4-Nitrophenol	C6H5NO3	138.02	3.8972	3.97407	-0.0281769	0.0139172
neg_4460	5-Hydroxycalamenene	C15H22O	481.333	4.24811	4.79762	-0.1755	0.000689475
neg_4489	Leucyl-Alanine	C9H18N2O3	449.259	4.84985	4.43793	0.128051	1.73383e-10
neg_4507	1,1'-[1,13-Tridecanediylbis(Oxy)]Bisbenzene	C25H36O2	367.264	7.79961	7.83294	-0.00615363	0.0145601
neg_4508	2,4-Ditert-Butylphenol	C14H22O	205.16	5.24536	5.29004	-0.0122376	0.00399527
neg_4525	Trilostane	C20H27NO3	350.171	4.53665	4.15307	0.127449	7.16662e-09
neg_4532	Lpe(O-16:1)	C21H44NO6P	436.284	3.38269	4.40444	-0.380787	1.98233e-06
neg_4537	5-(1,1-Dimethylheptyl)-2-[5-Hydroxy-2-(3-Hydroxypropyl)Cyclohexyl]Phenol	C24H40O3	397.275	4.9706	4.97953	-0.0025904	0.560639
neg_4550	Alpha-L-Rhamnopyranosyl-(1->3)-Alpha-D-Galactopyranosyl-(1->3)-L-Fucose	C18H32O14	471.173	4.72681	4.81508	-0.026694	0.528696
neg_4591	2-Hydroxy-6-Pentadecylbenzoic Acid	C22H36O3	369.244	4.98891	5.05722	-0.0196199	0.00405897
neg_4598	Teloxantrone	C21H25N5O4	446.157	4.69723	4.73996	-0.013064	0.0069575
neg_4604	Magnoflorine	C20H24NO4+	323.154	5.67306	4.5306	0.324424	1.33357e-07
neg_4613	Nisoldipine	C20H24N2O6	387.156	4.67596	4.74236	-0.0203428	0.000730554
neg_4620	Palmitoleic Acid	C16H30O2	313.239	5.36159	5.41508	-0.0143212	0.000143236
neg_4621	Butyl Butyryllactate	C11H20O4	275.151	5.867	3.6043	0.702905	3.55218e-19
neg_4631	Pheneturide	C11H14N2O2	411.206	4.85112	4.48099	0.114502	0.0550436
neg_4633	Butofilolol	C17H26FNO3	356.187	7.44877	7.48516	-0.00703049	0.000930521
neg_4646	2-Hydroxymyristic Acid	C14H28O3	243.197	4.61956	5.18884	-0.167656	1.39827e-12
neg_4652	Erinacine P	C27H40O8	491.269	5.3488	5.22862	0.0327875	0.470611
neg_4662	Glycerol 1-(5-Hydroxydodecanoate)	C15H30O5	335.208	5.17226	1.05095	2.29909	6.61898e-10
neg_4663	Norgestrel	C21H28O2	311.202	6.99238	7.04434	-0.0106793	0.000110313
neg_4669	2,6-Di-Tert-Butyl-4-Nitrophenol	C14H21NO3	250.145	6.25707	6.26101	-0.000907649	0.756378
neg_4678	Tilsuprost	C20H33NO4S	404.187	5.1424	5.16864	-0.00734216	0.0392001
neg_4680	12-Oxo-2,3-Dinor-10,15-Phytodienoic Acid	C16H24O3	263.165	4.82222	4.83277	-0.00315271	0.391374
neg_4686	Tanacetol B	C17H28O4	277.181	4.3344	4.3483	-0.00462137	0.504025
neg_4688	7-Methylinosine	C11H15N4O5+	304.077	3.62911	4.04298	-0.155806	2.04403e-10
neg_4689	Lpc(O-3:0)	C11H26NO6P	298.145	6.51888	6.57221	-0.0117541	0.000116972
neg_4693	Nordeoxycholic Acid	C23H38O4	399.254	4.71238	4.79172	-0.0240865	0.00037922
neg_4695	Val-His-His	C17H25N7O4	372.182	5.31715	5.48134	-0.0438757	4.28781e-10
neg_4718	Butylcarbamoyl-(4-Methylphenyl)Sulfonylcarbamic Acid	C13H18N2O5S	349.06	4.65983	3.31271	0.492264	6.99274e-13
neg_4737	Dihydrodiethylstilbestrol	C18H22O2	269.155	3.91191	4.19148	-0.0995862	1.45724e-06
neg_4738	Dinoterb	C10H12N2O5	239.067	5.85405	5.88708	-0.00811756	0.00425562
neg_4739	Curcumenol	C15H22O2	233.155	6.20682	5.55102	0.161101	3.14145e-10
neg_4746	(3R)-3-Hydroxydodecanoic Acid	C12H24O3	215.165	4.23594	4.5495	-0.103025	8.19243e-10
neg_4747	Didanosine	C10H12N4O3	471.174	4.25592	4.08133	0.0604308	0.57971
neg_4758	9,10-Dihome	C18H34O4	313.239	4.6198	4.90859	-0.0874785	1.60034e-09
neg_4759	Trinexapac-Ethyl	C13H16O5	287.067	4.55766	4.59095	-0.0104992	0.0340016
neg_4770	Lpe(14:1)	C19H38NO7P	422.232	3.38835	4.99304	-0.559334	9.76928e-14
neg_4780	Citpressine Ii	C17H17NO5	314.104	4.41964	4.41222	0.00242486	0.897336
neg_4786	Ganoderic Acid H	C32H44O9	593.27	4.66925	4.79355	-0.0379016	0.0152799
neg_4787	Glyuranolide	C31H44O6	547.281	6.3381	6.40912	-0.0160749	1.07829e-05
neg_4792	Pe(12:0/0:0)	C17H36NO7P	396.216	3.3331	4.38693	-0.396345	3.06494e-07
neg_4803	3-(2-Chlorophenyl)-N-(1-(3-Methoxyphenyl)Ethyl)Propan-1-Amine	C18H22ClNO	302.13	4.62574	4.65215	-0.00821407	0.275516
neg_4804	(6E,8R,10Z)-8-Hydroxy-3-Oxohexadecadienoic Acid	C16H26O4	263.165	4.10911	4.4477	-0.114234	3.80182e-11
neg_4807	Nitro-Prednisolone	C21H27NO7	404.172	4.23139	4.26123	-0.0101374	0.549955
neg_4808	(4-Chloro-2-Methylphenoxy)Acetic Acid	C9H9ClO3	399.042	4.17055	4.13209	0.013365	0.472734
neg_4811	2-Hydroxy-3-Methyl-9H-Carbazole	C13H11NO	242.082	5.6487	5.68804	-0.0100114	0.0028302
neg_4821	Shikimic Acid	C7H10O5	393.101	4.9497	5.27044	-0.090584	3.27633e-09
neg_4828	(Z)-2-Oct-7-Enylpent-2-Enedioic Acid	C13H20O4	239.129	5.52108	5.39964	0.0320862	5.3665e-06
neg_4829	N'-Nitrosoanabasine	C10H13N3O	236.105	5.60596	5.89469	-0.0724547	1.69744e-07
neg_4831	(Z)-[(4-Hydroxyphenyl)Acetaldehyde Oxime]	C8H9NO2	210.077	5.39204	5.53458	-0.0376436	5.13305e-08
neg_4842	4-Heptyloxyphenol	C13H20O2	207.139	4.88108	5.04589	-0.0479068	4.71285e-10
neg_4859	6-[(E)-2,9-Dihydroxy-5,7-Dimethylnon-5-Enyl]-4-Hydroxy-3-Methylpyran-2-One	C17H26O5	309.171	5.0564	5.31299	-0.0714109	1.07172e-07
neg_4868	10-Hydroxydecanoic Acid	C10H20O3	187.134	4.55858	4.70688	-0.046185	0.00209132
neg_4876	Benzoyl Peroxide	C14H10O4	529.118	3.94066	4.3107	-0.129485	3.30792e-07
neg_4879	Pyrenedecanoic Acid	C26H28O2	407.176	4.54318	4.37634	0.0539782	0.0628391
neg_4885	Asp-Val-Lys	C15H28N4O6	341.18	4.88121	4.78065	0.0300331	0.226713
neg_4905	13,14-Dihydro-15-Keto-Tetranor Prostaglandin D2	C16H26O5	279.16	4.19052	4.11928	0.024736	0.101517
neg_4906	Tridecanedioic Acid	C13H24O4	243.16	4.38944	4.69796	-0.0979991	5.09701e-12
neg_4910	Pc-M6	C27H35NO3	420.251	5.05217	5.05085	0.000376821	0.963611
neg_4932	Methyl Jasmonate	C13H20O3	223.134	5.09245	4.85198	0.0697852	4.36179e-05
neg_4941	(Z)-6-Methyl-2-(4-Methylpent-3-Enyl)Hept-2-Enedioic Acid	C14H22O4	253.145	5.42556	5.49083	-0.0172515	5.66331e-07
neg_4956	5-(4-Sulfophenyl)Undecane	C17H28O3S	311.169	6.65317	6.58947	0.0138802	0.489231
neg_496	Sn-Glycero-3-Phosphoethanolamine	C5H14NO6P	214.049	5.09775	5.83002	-0.193642	7.99014e-14
neg_4964	9-Hydroxynonanoic Acid	C9H18O3	173.118	4.61149	4.54052	0.022375	5.05328e-05
neg_4965	3-Hydroxyhalazepam	C17H12ClF3N2O2	349.039	3.74336	3.79254	-0.0188313	0.176445
neg_4971	Monobutyl Phthalate	C12H14O4	221.082	5.35533	5.13348	0.0610391	0.00979514
neg_4982	4,6-Dinitro-O-Cresol	C7H6N2O5	197.02	4.34411	4.31071	0.0111364	0.0184762
neg_4989	Dyphylline	C10H14N4O4	253.093	5.60689	4.56811	0.295604	4.46053e-11
neg_4996	Taiwapyrone	C10H14O4	179.071	4.41754	4.38013	0.0122706	0.211766
neg_5002	Ochromycinone	C19H14O4	305.082	5.02408	5.06902	-0.0128482	0.0031545
neg_5020	3-Hydroxyanthranilic Acid	C7H7NO3	152.035	3.82383	3.80455	0.00729477	0.481979
neg_5034	Imidazoleacetic Acid Ribotide	C10H15N2O9P	373.022	3.79263	3.12212	0.280673	0.00165431
neg_5035	Paulownin	C20H18O7	369.098	5.19466	2.84574	0.868223	3.80546e-19
neg_5036	Psoromic Acid	C18H14O8	357.062	4.73543	4.81942	-0.0253652	3.3231e-07
neg_5060	6''-Malonylgenistin	C24H22O13	517.1	4.60646	4.67273	-0.0206072	0.000117228
neg_5062	Bisdethiobis(Methylthio)Gliotoxin	C15H20N2O4S2	401.088	5.72219	5.74565	-0.00590237	0.0989435
neg_5077	Pyrazosulfuron-Ethyl	C14H18N6O7S	459.094	4.67217	4.70481	-0.0100419	0.0643282
neg_5078	Physcion 8-Glucoside	C22H22O10	445.115	4.26306	4.27654	-0.00455416	0.594519
neg_5082	3-Indoleacrylic Acid	C11H9NO2	186.056	3.75307	3.81353	-0.0230556	0.486707
neg_5096	Naptalam	C18H13NO3	290.083	4.14681	3.74092	0.148611	0.0251615
neg_5098	4-Methyl-5-Oxo-2-Pentyl-2,5-Dihydro-3-Furancarboxylic Acid	C11H16O4	211.098	3.80072	3.73506	0.025141	0.127591
neg_5113	6,8-Dimethyl-4-Hydroxycoumarin	C11H10O3	189.056	4.96141	4.0238	0.302191	5.82366e-08
neg_5124	5C-Aglycone	C16H16O4	253.087	3.73433	0.853575	2.12926	4.418e-15
neg_5126	Mandelic Acid	C8H8O3	151.04	4.17641	4.19268	-0.00560979	0.365481
neg_513	(2S,3R,4S,5R)-3,4,5-Trihydroxy-6-Oxopiperidine-2-Carboxylic Acid	C6H9NO6	172.025	4.29171	5.42414	-0.337843	4.14115e-07
neg_5131	Hexaminolevulinate	C11H21NO3	214.145	4.89467	4.46511	0.132514	1.20871e-07
neg_5142	4-Nitrocatechol	C6H5NO4	154.015	3.59578	3.74671	-0.0593159	4.34584e-05
neg_5146	5-[3-Hydroxy-2-(Hydroxymethyl)Phenyl]Pent-4-Ene-2,3-Diol	C12H16O4	223.098	4.51731	4.13319	0.128208	0.00267617
neg_5158	(E)-4-Hydroxydodec-2-Enedioic Acid	C12H20O5	243.124	4.1481	4.77382	-0.202693	4.41227e-20
neg_5162	Methionyl-Asparagine	C9H17N3O4S	322.109	3.88333	3.17775	0.289293	4.04343e-05
neg_5166	Pravastatin	C23H36O7	445.218	4.02201	4.36287	-0.117362	0.0616991
neg_5177	Azelaic Acid	C9H16O4	187.098	5.01268	5.51274	-0.137188	9.35281e-20
neg_5185	Lignicol	C11H12O6	275.034	3.84581	4.09949	-0.0921562	0.000206788
neg_5188	(S)-2-Acetamido-3-(4-Chlorophenyl)Propanoic Acid	C11H12ClNO3	240.043	5.14768	5.19038	-0.0119195	0.0258843
neg_5200	Pisatin	C17H14O6	335.054	4.50615	0.465523	3.27497	2.7511e-27
neg_5201	Flavone	C15H10O2	267.066	6.24735	0.939836	2.73276	6.49209e-31
neg_5202	4-Hydroxychalcone	C15H12O2	223.077	5.16506	4.86837	0.0853469	2.20034e-05
neg_5205	Lactic Acid	C3H6O3	71.0137	2.97755	3.30771	-0.151706	2.82154e-08
neg_5226	Fucose	C6H12O5	163.061	3.33892	3.5065	-0.0706491	0.0871173
neg_5234	N-Formylmethionylphenylalanine	C15H20N2O4S	323.107	4.23998	4.15513	0.0291628	0.0950161
neg_5235	5,6-Dihydropenicillic Acid	C8H12O4	171.066	4.03853	3.96158	0.0277523	0.00375855
neg_5236	Ps(5-Iso Pgf2Vi/18:2(9Z,12Z))	C42H72NO13P	874.469	3.863	4.85864	-0.330832	1.05306e-14
neg_5243	Cyasterone	C29H44O8	501.283	4.00025	3.8998	0.0366911	0.758205
neg_5253	Thifensulfuron-Methyl	C12H13N5O6S2	422	4.41329	4.49736	-0.0272263	0.510209
neg_5264	5'-(1,4-Dihydro-1-Methyl-3-Pyridinylcarbonyl)-3'-Azido-3'-Deoxythymidine	C17H20N6O5	409.121	6.42687	6.78945	-0.0791784	3.7742e-11
neg_5265	Pressinoic Acid	C33H42N8O10S2	819.248	3.82244	4.26036	-0.156483	2.75483e-12
neg_5274	7-Hydroxy-3,5-Dimethylisochromen-1-One	C11H10O3	189.056	4.68416	4.22669	0.148262	0.000434402
neg_5277	1,4-Cyclohexanedicarboxylic Acid	C8H12O4	171.066	3.96053	4.47169	-0.175124	1.36247e-10
neg_5278	Non-5-Enedioylcarnitine	C16H27NO6	388.198	3.63714	3.60977	0.0108959	0.91599
neg_5279	Xanthine Amine Congener	C21H28N6O4	463.184	5.20573	3.91302	0.411817	9.47356e-10
neg_5297	Genistein, 8-Methyl	C16H12O5	283.061	4.18325	3.72519	0.16731	5.20997e-11
neg_5328	D-3-Phenyllactic Acid	C9H10O3	165.056	6.11176	5.42983	0.170682	1.72024e-15
neg_5330	Abecarnil	C24H24N2O4	463.184	5.09191	3.54891	0.52083	4.73581e-11
neg_5331	Tryptophyl-Glutamine	C16H20N4O4	377.147	4.35323	2.8205	0.626135	8.7338e-20
neg_5336	Substance P(1-7)	C41H65N13O10	934.472	5.0489	5.36021	-0.0863205	5.48216e-05
neg_5337	Aucubin	C15H22O9	391.126	3.78108	4.60549	-0.284559	1.2324e-14
neg_5338	Anthranilic Acid	C7H7NO2	136.04	2.34716	4.58123	-0.964817	2.63546e-20
neg_5363	Acetylleucine	C8H15NO3	172.098	4.32221	3.86683	0.160617	2.3878e-10
neg_5374	4-Nitrophenyl Hexanoate	C12H15NO4	272.072	4.41204	3.68276	0.260658	3.87873e-17
neg_5398	4-Hydroxyphenylacetylglutamic Acid	C13H15NO6	316.062	5.60989	3.14209	0.836251	5.16678e-16
neg_5412	2-(3-Hexyl-2,5-Dihydro-4-Methyl-2,5-Dioxo-1H-Pyrro	C16H23NO6	370.148	3.8284	4.0247	-0.0721388	0.42947
neg_548	Alpha-D-Glucose	C6H12O6	179.056	3.678	6.45591	-0.811699	4.11894e-17
neg_5485	Pip(5-Iso Pgf2Vi/22:2(13Z,16Z))	C49H86O19P2	1021.5	4.31842	5.34281	-0.307094	9.16709e-19
neg_5518	N-Eicosapentaenoyl Threonine	C24H37NO4	384.251	4.67177	4.95042	-0.0835829	8.03262e-07
neg_5519	1-(1-Benzofuran-2-Yl)-2-[(5-Chloro-1,3-Benzoxazol-2-Yl)Thio]Ethan-1-One	C17H10ClNO3S	388.004	4.7758	4.70852	0.0204679	0.249048
neg_5532	Phthalic Acid	C8H6O4	165.019	2.94638	4.98157	-0.757656	1.61482e-10
neg_5552	N-[4-[(6-Methoxypyrimidin-4-Yl)Sulfamoyl]Phenyl]Acetamide	C13H14N4O4S	381.089	5.99712	6.43881	-0.102524	1.31075e-11
neg_5563	Butyric Acid	C4H8O2	87.045	5.05465	3.67544	0.459695	2.27572e-14
neg_5571	3-Hydroxybenzoic Acid	C7H6O3	137.024	4.64715	4.35651	0.0931721	7.2094e-12
neg_5586	Ketoleucine	C6H10O3	129.056	5.30427	4.66844	0.184216	8.73883e-15
neg_5610	P-Toluenesulfonic Acid	C7H8O3S	171.012	4.15693	4.46236	-0.10229	5.52848e-07
neg_5649	N-Acetyl-L-Methionine	C7H13NO3S	190.054	4.82913	4.41153	0.130485	3.52616e-08
neg_5672	Cystine-Glutamate	C11H17N3O8S2	382.036	4.78179	3.13515	0.609015	1.32073e-17
neg_5679	Bergaptol Sulfate	C11H6O7S	280.976	5.57645	5.16778	0.1098	1.69705e-12
neg_5682	Phenylpyruvic Acid	C9H8O3	163.04	5.74829	5.46036	0.0741367	1.87028e-09
neg_5696	4-Hydroxyphenyllactic Acid	C9H10O4	203.033	3.88891	4.01094	-0.0445743	0.0519995
neg_5700	Malondialdehyde	C3H4O2	71.0137	3.13757	3.89579	-0.312266	1.10444e-11
neg_5709	Bis(4-Acetylphenyl) Methanedisulfonate	C17H16O8S2	457.024	4.38434	3.22427	0.443387	6.6395e-08
neg_573	Ellagic Acid	C14H6O8	347.003	4.89921	6.50065	-0.408033	3.18486e-11
neg_5750	Emtricitabine	C8H10FN3O3S	268.017	4.45896	5.11706	-0.198608	6.82774e-14
neg_5766	Asp-Leu	C10H18N2O5	227.104	3.74443	4.23982	-0.179255	0.00593061
neg_5794	Dtdp-D-Glucose	C16H26N2O16P2	599.05	5.23199	4.33665	0.270779	4.59693e-08
neg_5807	L-Glutamic Acid 5-Phosphate	C5H10NO7P	286.035	5.62084	4.80605	0.225932	8.06525e-14
neg_5855	Threonic Acid	C4H8O5	135.031	3.42235	3.06598	0.158636	0.183092
neg_586	Cellulase	C18H32O16	539.139	5.26801	6.37503	-0.275173	4.62972e-09
neg_587	Clofarabine Triphosphate	C10H14ClFN5O12P3	587.95	5.20585	6.65698	-0.354733	6.45662e-15
neg_5872	Isopentenyladenine	C10H13N5	202.109	4.61242	4.74069	-0.0395732	0.0106442
neg_5893	3-Methyladipic Acid	C7H12O4	159.066	5.7923	4.45252	0.379513	1.11683e-13
neg_5894	2-Oxobutyric Acid	C4H6O3	101.024	5.3629	4.81391	0.155804	4.95509e-09
neg_5933	Sagopilone	C30H41NO6S	602.28	3.34942	5.21614	-0.639071	1.14467e-24
neg_594	Thr-Asp	C8H14N2O6	269.055	5.39562	4.48865	0.265506	6.77615e-14
neg_5960	Deacetylisovaltrate	C20H28O7	805.359	4.54359	4.9397	-0.12059	1.23099e-10
neg_6090	Benzo[B]Thiophene-2-Carboxylic Acid	C9H6O2S	401.017	3.24694	4.97846	-0.616621	9.87832e-23
neg_6110	Cyclic Gmp-Amp	C20H24N10O13P2	673.094	4.63421	5.33332	-0.20271	1.80602e-16
neg_6134	Guanidine, (4-Chloro-3-Methoxy-1-Oxo-1H-2-Benzopyran-7-Yl)-	C11H10ClN3O3	302.01	5.71431	3.99139	0.517686	8.57994e-15
neg_6144	2-Amino-5,6-Dichloro-3,4,-Dihydroquinazoline	C8H7Cl2N3	259.999	5.31773	3.02162	0.815488	9.28347e-16
neg_6149	Sulfoisophthalic Acid	C8H6O7S	244.976	4.97533	4.38304	0.182859	8.29373e-11
neg_615	Phosphoribulosylformimino-Aicar-P	C15H25N5O15P2	558.065	4.15154	5.82059	-0.487519	9.3256e-22
neg_6158	3-Butene-1,2,3-Tricarboxylic Acid	C7H8O6	187.025	2.68873	4.80758	-0.838386	2.11259e-19
neg_616	Glutaric Acid	C5H8O4	113.024	4.63142	5.70508	-0.300793	4.92598e-16
neg_6162	Osmundalactone	C6H8O3	127.04	4.76215	4.59242	0.0523614	0.00021263
neg_6164	Pyruvic Acid	C3H4O3	87.0086	4.92903	4.87499	0.0159035	0.0537819
neg_617	D-Lyxose	C5H10O5	149.045	4.20199	5.11343	-0.283221	3.7808e-05
neg_6171	3,5-Dinitrobenzoyl Chloride	C7H3ClN2O5	458.935	3.97293	3.77124	0.0751624	0.208719
neg_6185	3',5'-Cyclic Gmp	C10H12N5O7P	344.04	2.94026	5.535	-0.91264	2.99381e-23
neg_6193	Guanosine	C10H13N5O5	282.084	2.98119	4.77929	-0.680907	1.15062e-12
neg_6195	Inosine	C10H12N4O5	267.074	3.27734	4.8915	-0.577754	6.60307e-09
neg_620	Pseudouridine	C9H12N2O6	243.062	4.68971	3.61113	0.37705	3.4901e-13
neg_6206	Ribose	C5H10O5	149.046	4.08999	3.79919	0.106405	0.00147372
neg_6207	Salicylic Acid	C7H6O3	137.024	3.53197	3.76125	-0.0907409	0.000544534
neg_6220	Formate	CHO2-	88.9879	4.00634	4.32192	-0.109388	3.06704e-06
neg_6281	Methylacetate	C3H6O2	119.035	4.59964	4.78868	-0.0581087	5.31777e-08
neg_6290	Succinic Acid	C4H6O4	117.019	5.10927	6.22115	-0.284063	4.13979e-17
neg_6360	4-Hydroxybutanoic Acid	C4H8O3	103.04	5.5331	5.22571	0.0824592	2.58598e-12
neg_6416	6-Acetyl-2,3-Dihydro-2-(Hydroxymethyl)-4(1H)-Pyridinone	C8H11NO3	168.067	2.67911	4.72813	-0.819513	1.17558e-20
neg_6461	Isobutyric Acid	C4H8O2	133.051	4.42416	4.60288	-0.0571335	0.00138493
neg_6468	N-Acetylaspartic Acid	C6H9NO5	174.041	2.69284	4.57236	-0.763811	9.12185e-21
neg_6478	3-Dehydroshikimic Acid	C7H8O5	171.03	2.55856	4.29612	-0.747703	2.86894e-25
neg_6486	2-Oxoglutaric Acid	C5H6O5	145.014	4.96083	5.82916	-0.232707	3.2931e-10
neg_6491	Uridine Monophosphate	C9H13N2O9P	323.029	4.5992	5.54197	-0.269016	1.04611e-24
neg_6493	Dihydroxyacetone	C3H6O3	149.045	4.64985	4.8333	-0.0558249	0.0413519
neg_6506	L-Malic Acid	C4H6O5	133.014	3.24427	4.5085	-0.474755	3.98513e-17
neg_6515	Udp-N-Acetyl-D-Galactosamine	C17H27N3O17P2	606.075	3.13985	5.8232	-0.891118	5.43456e-24
neg_6537	4-Chloro-1,3-Dioxolan-2-One	C3H3ClO3	288.953	7.24499	7.74779	-0.0967997	2.28439e-11
neg_664	Ethylene Carbonate	C3H4O3	87.0086	5.11257	5.45244	-0.0928528	1.31181e-07
neg_6655	Meglutol	C6H10O5	161.046	4.95043	5.87681	-0.247478	1.77444e-13
neg_6659	2,3-Butanedione	C4H6O2	131.035	4.53807	5.38492	-0.246848	4.79709e-08
neg_6661	Beta-Nicotinamide Adenine Dinucleotide	C21H27N7O14P2	662.102	4.15511	4.95318	-0.253469	7.15133e-14
neg_6663	Adp Ribose	C15H23N5O14P2	540.055	5.50295	6.27983	-0.190519	3.78129e-20
neg_6664	Nocardicin A	C23H24N4O9	521.129	4.47772	4.53176	-0.0173073	0.664935
neg_6679	1-(2-Hydroxy-2-Phenylethyl)-3-[3-(Trifluoromethyl)Phenyl]Urea	C16H15F3N2O2	359.075	6.16032	5.93003	0.0549668	1.08002e-05
neg_6682	Maltotetraose	C24H42O21	701.192	5.80736	5.40034	0.104835	5.97234e-06
neg_6702	N1-[4-(2-Thienylthio)Phenyl]-4-Chlorobenzamide	C17H12ClNOS2	688.997	5.77687	6.13942	-0.0878153	9.42543e-05
neg_6735	Beta-Propiolactone	C3H4O2	71.0137	4.40086	5.44548	-0.307272	2.56299e-16
neg_675	4-(Trifluoromethyl)Hexafluoropent-2-Enoic Acid	C6HF9O2	274.973	4.66812	5.3967	-0.209233	1.31532e-11
neg_6759	Glutamic Acid	C5H9NO4	146.046	3.2894	4.70687	-0.516947	1.6969e-06
neg_6763	Nitrilotriacetic Acid	C6H9NO6	190.036	3.23359	6.61225	-1.03201	3.56643e-15
neg_6785	Diglykokoll	C4H7NO4	132.03	3.23287	4.88372	-0.595162	3.09128e-23
neg_6789	Oleandomycin	C35H61NO12	732.418	4.24876	4.63	-0.123971	0.00412332
neg_7292	5-Nonadecyl-1,3-Benzenediol	C25H44O2	411.306	7.34672	7.46487	-0.0230184	1.41994e-10
neg_7293	3-Amino-3-(4-Chlorophenyl)Propanoic Acid	C9H10ClNO2	198.033	6.33225	6.75753	-0.0937792	7.47791e-18
neg_7326	5-(2,4-Dichlorophenoxy)-2-Nitro-Benzoic Acid	C13H7Cl2NO5	361.942	5.03693	2.96874	0.762694	2.92533e-10
neg_7330	N2-(4-Bromo-5-Methylisoxazol-3-Yl)-5-Nitro-2-Furamide	C9H6BrN3O5	349.917	3.93814	2.7144	0.536882	2.14392e-07
neg_7333	Shexcer(27:0_3O)	C33H65NO12S	734.395	4.73021	4.63684	0.0287612	0.0977201
neg_858	Adenosine Diphosphate-D-Ribose	C15H23N5O14P2	540.055	3.67047	6.5115	-0.827023	3.19759e-29
neg_860	Delphinidin 3-Caffeoylglucoside	C30H27O15+	662.103	3.68626	5.77085	-0.646625	6.27289e-26
neg_862	3-Methylmalate(2-)	C5H8O5	147.03	4.11875	5.49074	-0.414796	2.36226e-14
neg_875	Glutaconic Acid	C5H6O4	129.019	4.6537	5.16044	-0.149116	6.83444e-15
neg_901	2-Methylsuccinic Acid	C5H8O4	131.035	5.23531	5.56342	-0.0876967	2.14485e-09
neg_910	4-Oxobutanoic Acid	C4H6O3	101.024	6.02432	5.63148	0.0972843	4.18536e-13
pos_1007	Oxindole	C8H7NO	134.06	2.79557	4.62668	-0.726834	3.57369e-28
pos_1038	Acadesine	C9H14N4O5	259.103	5.08497	4.8991	0.0537227	0.00101534
pos_1040	D-Pyroglutamic Acid	C5H7NO3	130.049	4.61158	5.22687	-0.180687	2.72546e-12
pos_1061	Acrylamide	C3H5NO	72.0441	3.55401	3.92466	-0.143121	0.000106826
pos_1075	Ethiprole	C13H9Cl2F3N4OS	418.971	5.93971	3.14448	0.91757	3.71153e-19
pos_1089	2-Acetamido-1,4-Anhydro-2-Deoxy-D-Arabinitol	C7H13NO4	176.091	3.67135	4.70352	-0.357428	1.11227e-07
pos_1138	Acexamic Acid	C8H15NO3	206.138	5.00886	4.73817	0.080153	0.19934
pos_1184	L-Leucine	C6H13NO2	132.101	5.30066	5.10262	0.0549359	0.000636033
pos_1185	Gamma-Aminobutyric Acid	C4H9NO2	86.0597	5.38675	5.30603	0.0217826	0.0271107
pos_1188	Guanosine 5'-Monophosphate	C10H14N5O8P	346.054	4.57783	5.09746	-0.155116	1.18475e-11
pos_1245	Guanine	C5H5N5O	152.056	3.17443	4.47498	-0.495384	1.0839e-07
pos_1250	4,6-Dihydroxy-3-Methyl-2,3-Dihydroisoindol-1-One	C9H9NO3	180.065	3.12627	4.38768	-0.489015	4.31351e-13
pos_1266	Vidarabine	C10H13N5O4	268.103	4.30198	6.52864	-0.601781	4.03012e-11
pos_1268	Isoguanosine	C10H13N5O5	284.098	3.22546	4.51812	-0.486218	2.35852e-09
pos_1284	Malformin A2	C22H37N5O5S2	533.255	3.53166	4.64779	-0.396199	3.855e-20
pos_1291	Delta-Valerolactone	C5H8O2	101.059	4.68577	4.64998	0.0110625	0.254209
pos_1331	Sq 22536	C9H11N5O	206.103	4.9324	3.31725	0.572303	3.4426e-14
pos_1332	Afalanine	C11H13NO3	208.096	4.65183	3.28153	0.503432	3.09942e-11
pos_1346	N-Benzoylaspartic Acid	C11H11NO5	238.07	3.21374	4.81045	-0.581922	1.30421e-28
pos_1360	5-Methylcytidine	C10H15N3O5	258.108	3.39584	6.11155	-0.84777	1.75973e-09
pos_1369	7-Methylxanthosine	C11H15N4O6+	300.107	5.1236	5.5129	-0.105651	1.10731e-06
pos_1372	N-[2-(1-Ethylpyrrolo[2,3-B]Pyridin-3-Yl)Ethyl]-3-Methylthiophene-2-Carboxamide	C17H19N3OS	314.134	3.08967	4.14224	-0.422955	3.56939e-06
pos_1388	2-(1-Hydroxyethyl)-4-(2-Hydroxypropyl)-2H-Furan-5-One	C9H14O4	151.075	4.0751	4.19817	-0.0429238	0.659059
pos_1395	Styraxlignolide A	C31H40O14	654.28	4.39048	5.22608	-0.251351	2.24722e-07
pos_1423	2-Aminoisobutyric Acid	C4H9NO2	86.0597	4.24964	4.27748	-0.00942146	0.44979
pos_1427	3-Methylbutanoic Acid	C5H10O2	103.075	3.34813	4.17653	-0.31895	2.29825e-08
pos_1431	3-Methylgallic Acid 5-Sulfate	C8H10O8S	249.005	5.63922	5.58783	0.0132054	0.346285
pos_1438	2-(4'-Methylthio)Butylmalate	C9H14O5S-2	217.055	2.97538	3.91342	-0.395353	6.5117e-12
pos_1439	Clorazepate	C16H11ClN2O3	315.051	3.17984	3.95829	-0.315923	2.42684e-07
pos_1451	(R)-2,3-Dihydro-3,5-Dihydroxy-2-Oxo-3-Indoleacetic Acid	C10H9NO5	262.012	4.13452	4.09793	0.0128248	0.587237
pos_1466	Gamma-Glutamylserine	C8H14N2O6	217.081	2.81206	2.96131	-0.0746076	0.228614
pos_1474	Threoninyl-Aspartate	C8H14N2O6	217.081	2.72415	3.01831	-0.147935	0.000458688
pos_1483	Vanillin	C8H8O3	170.081	4.22387	4.1378	0.0297002	0.366612
pos_1490	Amoxicillin	C16H19N3O5S	330.091	5.05127	5.21539	-0.0461288	0.000160122
pos_1492	Met-Met-Asn	C14H26N4O5S2	395.146	3.52335	5.11832	-0.538723	7.90169e-19
pos_1502	Gluten Exorphin A5	C29H37N5O9	564.247	3.86851	5.90112	-0.609211	1.33201e-19
pos_1512	Hydroquinone	C6H6O2	111.044	6.04281	6.24663	-0.0478584	2.02919e-09
pos_1518	L-Phenylalanine	C9H11NO2	166.086	5.43024	5.29919	0.0352453	0.0102286
pos_152	Cyclophosphamide	C7H15Cl2N2O2P	261.03	7.54863	7.5551	-0.00123721	0.563871
pos_1523	2-[2-Oxo-2-[(2-Oxoazepan-3-Yl)Amino]Ethyl]Sulanylacetic Acid	C10H16N2O4S	261.089	3.11183	4.37861	-0.492709	7.94234e-18
pos_1561	N-Methylphenylalanine	C10H13NO2	180.101	4.08682	4.4347	-0.117859	1.05897e-05
pos_1569	Homoserine Lactone	C4H7NO2	102.055	4.86335	4.98383	-0.0353049	0.00933867
pos_1572	Homoserine	C4H9NO3	120.065	5.09707	5.23546	-0.0386501	0.00636353
pos_1578	Asp Gly Val	C11H19N3O6	254.113	3.90147	4.29849	-0.139814	0.00101521
pos_1585	Kaempferol 3-(6''-Rhamnosylsophoroside)	C33H40O20	789.244	4.36709	5.00693	-0.197253	5.4361e-08
pos_1587	Lotaustralin	C11H19NO6	226.107	4.39201	2.91829	0.589759	1.11262e-12
pos_1592	4-(N-Nitrosomethylamino)-1-(3-Pyridyl)-1-Butanone	C10H13N3O2	240.133	4.64375	4.90157	-0.0779547	1.05896e-09
pos_1612	19-Hydroxycinnzeylanol 19-Glucoside	C26H42O13	604.291	4.95756	5.18798	-0.0655429	5.2093e-07
pos_1620	6'''-Feruloylspinosin	C38H40O18	749.202	3.92991	4.69237	-0.255819	1.15561e-08
pos_1626	3,4-Edma	C12H17NO2	208.132	3.66661	3.99164	-0.122536	0.000123605
pos_1636	3-(3-Amino-3-Carboxypropyl)Uridine	C13H19N3O8	346.123	3.139	4.75563	-0.599332	4.61324e-19
pos_1659	Omethoate	C5H12NO4PS	255.054	4.62059	3.04287	0.602644	1.91959e-16
pos_1682	Tetraethylene Glycol	C8H18O5	195.122	5.00101	5.09159	-0.0258957	0.000120519
pos_1706	2-(Tert-Butylamino)Ethyl 2-Methylprop-2-Enoate	C10H19NO2	218.174	4.37851	4.40201	-0.00772328	0.920325
pos_1707	6-(Alpha-D-Glucosaminyl)-1D-Myo-Inositol	C12H23NO10	364.124	3.18205	4.88397	-0.618099	7.76343e-05
pos_1709	3-Aminobenzoic Acid	C7H7NO2	138.054	4.68636	4.52172	0.0515965	0.00222238
pos_1711	Clitocine	C9H13N5O6	252.072	4.0436	4.72386	-0.224327	9.62751e-13
pos_1712	Hexanoyl-L-Carnitine	C13H25NO4	292.211	4.54525	4.45325	0.0295005	0.604354
pos_1714	Fenvalerate	C25H22ClNO3	384.114	4.40938	5.12268	-0.216323	3.19138e-13
pos_1726	N-Octanoyl-L-Homoserine Lactone	C12H21NO3	245.185	4.3284	4.07569	0.0867908	0.250592
pos_1740	N-Methyl Tyrosine	C10H13NO3	178.086	3.77874	3.97799	-0.0741351	0.0788028
pos_1751	Cis-4-Decenedioic Acid	C10H16O4	218.138	6.13126	5.90401	0.0544896	0.18237
pos_1753	Acetaminophen	C8H9NO2	152.07	3.91982	4.08056	-0.0579824	0.42445
pos_1757	N-Methylleucine	C7H15NO2	146.117	3.33414	4.24042	-0.346892	7.13469e-08
pos_1758	2-[2-(2-Methoxyethoxy)Ethoxy]Ethanol	C7H16O4	165.112	2.70126	3.79519	-0.49054	4.20616e-09
pos_1761	5-Keto-D-Gluconate	C6H10O7	195.051	3.21515	4.27405	-0.410718	5.91763e-13
pos_1779	4-Amino-1-[(2S,4S)-2-(Hydroxymethyl)-1,3-Oxathiolan-4-Yl]Pyrimidin-2-One	C8H11N3O3S	284.07	4.71166	2.59813	0.858762	1.97299e-11
pos_1781	Ritipenem	C10H12N2O6S	330.075	4.71781	2.90219	0.700976	1.0287e-08
pos_1799	2-Aminobenzenesulfonic Acid	C6H7NO3S	196.005	4.59037	2.56477	0.839782	1.03819e-12
pos_1801	Pentaethylene Glycol	C10H22O6	239.148	5.40852	5.52849	-0.0316526	1.26832e-07
pos_1806	Levulinic Acid	C5H8O3	117.054	3.37398	3.27759	0.0418124	0.700182
pos_1826	L-Theanine	C7H14N2O3	238.118	4.83252	4.39754	0.136078	3.93475e-06
pos_1827	N4-Acetylcytidine	C11H15N3O6	250.08	4.36231	3.75302	0.217041	8.31277e-09
pos_1830	Benzoylformic Acid	C8H6O3	151.038	2.89835	3.81135	-0.395072	1.87782e-09
pos_1832	2,4-Diacetylphloroglucinol	C10H10O5	193.049	4.35936	4.91465	-0.172972	3.6782e-10
pos_1840	N-Methylisoleucine	C7H15NO2	146.117	4.05069	4.34063	-0.0997338	2.59728e-07
pos_1841	Atraton	C9H17N5O	234.134	5.2579	4.23396	0.312481	0.0423144
pos_1848	Indole-3-Lactic Acid	C11H11NO3	188.07	4.42961	4.62082	-0.0609716	0.088705
pos_1849	L-Tryptophan	C11H12N2O2	205.096	3.88605	4.12605	-0.0864586	0.0668544
pos_1852	Phe-Ala	C12H16N2O3	237.123	3.62819	3.93583	-0.117418	0.030665
pos_1869	Pro-Ser	C8H14N2O4	225.086	4.16678	4.56615	-0.132046	5.28248e-13
pos_1892	Phenylphosphonic Acid	C6H7O3P	141.01	5.31467	5.68617	-0.0974772	2.58184e-12
pos_1919	Hexaethylene Glycol	C12H26O7	283.174	5.41	5.59968	-0.0497168	0.000282721
pos_1940	Benzoic Aldehyde	C7H6O	107.049	4.87461	4.34376	0.166345	1.17632e-15
pos_1955	Indole-3-Acetic Acid	C10H9NO2	176.07	3.13429	4.08703	-0.382917	7.34462e-06
pos_1969	5-Nitro-6-(3,3,5-Trimethyl-7-Azabicyclo[3.2.1]Octan-7-Yl)Pyrimidin-4-Amine	C14H21N5O2	292.174	6.00106	5.81462	0.0455316	0.358377
pos_1981	4-[(Dimethylamino)Methylene]-2-(Prop-2-Ynylthio)-1H-Imidazol-5-One	C9H11N3OS	251.095	3.53514	3.79924	-0.103944	1.76032e-07
pos_1982	Trans,Trans-2,4-Heptadienal	C7H10O	111.08	5.16611	3.86294	0.419381	4.26348e-13
pos_1991	4-Methylcatechol	C7H8O2	125.059	4.58455	3.82017	0.263141	2.8361e-13
pos_2006	2,4-Dimethylaniline	C8H11N	122.096	4.5282	4.00629	0.176673	0.00564685
pos_2012	Gamma-Glutamyl-5-Hydroxytryptophan	C16H19N3O6	350.133	4.37434	4.73366	-0.11389	0.000544749
pos_2017	S-Methyl N-(6-Oxopyran-2-Carbonyl)Carbamothioate	C8H7NO4S	214.015	4.67742	4.13797	0.176787	1.15965e-07
pos_2019	Mevalonolactone	C6H10O3	113.059	3.46544	3.66138	-0.079346	0.00616081
pos_2026	3-Indolepropionic Acid	C11H11NO2	190.086	4.7307	4.98361	-0.0751375	8.55838e-07
pos_2034	Peg N7	C14H30O8	344.227	5.35967	5.56165	-0.0533689	3.93502e-08
pos_2035	Anisole	C7H8O	109.064	3.39946	3.32661	0.0312503	0.311513
pos_2044	Tetrahydrodeoxycortisol	C21H34O4	405.258	5.48928	5.22578	0.0709714	0.218324
pos_2049	Cyclo(Pro-Val)	C10H16N2O2	197.128	4.76245	4.51209	0.0779097	0.0201381
pos_2050	N-(2-Propynyl)-N-Benzylformamide	C11H11NO	228.101	4.41962	3.37556	0.388796	0.00129427
pos_2070	Methyl 2-(3-Oxopiperazin-2-Ylidene)Acetate	C7H10N2O3	153.065	3.25455	5.02583	-0.626904	1.18629e-09
pos_2071	2-(1,2,3,4-Tetrahydroxybutyl)Thiazolidine-4-Carboxylic Acid	C8H15NO6S	258.042	3.79354	3.90536	-0.0419138	0.711122
pos_2079	Benzamide	C7H7NO	122.06	3.65461	4.10842	-0.168866	4.76534e-06
pos_2094	3-Hydroxy-C10-Homoserine Lactone	C14H25NO4	304.211	4.72239	4.66971	0.0161865	0.762403
pos_2095	Octaethylene Glycol	C16H34O9	388.253	5.46341	5.70277	-0.0618626	1.44867e-09
pos_2098	6-Aminoindazole	C7H7N3	134.071	3.86742	4.35249	-0.17047	0.203496
pos_2121	Ethyl 3,3,3-Trifluoro-2-[(4-Fluorophenyl)Amino]-N-Propanoylalaninate	C14H16F4N2O3	341.092	4.48517	5.12517	-0.192437	3.51118e-14
pos_2140	2-(4,5-Dihydro-1H-Imidazol-2-Yl)Quinoline	C12H11N3	198.102	4.04532	4.56962	-0.175823	3.23602e-09
pos_2161	8-Hydroxyoctanoic Acid	C8H16O3	125.096	3.99344	3.65112	0.129293	0.000152372
pos_2163	Saccharin	C7H5NO3S	184.005	7.28725	5.904	0.303683	2.16163e-12
pos_2184	3-[2-Chloro-4-(Trifluoromethyl)Phenyl]-2-(2-Pyridylsulfonyl)Acrylonitrile	C15H8ClF3N2O2S	414.028	4.76662	3.80982	0.323243	4.68204e-15
pos_2188	Gentamicin C	C19H39N5O7	432.279	5.43524	5.72045	-0.0737841	1.25139e-11
pos_2192	1,3-Diphenylguanidine	C13H13N3	212.117	4.77649	4.78297	-0.00195523	0.931801
pos_2193	6-[(4-Chlorophenyl)Sulfonyl]-2-(2-Thienyl)Pyrazolo[1,5-A]Pyrimidin-7-Amine	C16H11ClN4O2S2	432.035	5.27056	3.96239	0.411585	1.96645e-10
pos_2195	Propylparaben	C10H12O3	180.08	3.79831	3.26866	0.216657	0.00151469
pos_2196	7-(Morpholine-4-Carbonyl)Azepan-2-One	C11H18N2O3	227.138	3.43919	4.09895	-0.253185	1.73816e-05
pos_2204	Cay10594	C26H28N4O2	446.258	3.54796	4.28257	-0.271485	1.86634e-10
pos_2209	Homatropine	C16H21NO3	258.148	5.3621	4.32835	0.308982	1.35065e-06
pos_2219	Sinapyl Alcohol	C11H14O4	193.085	3.52518	3.80229	-0.109172	0.142627
pos_2220	4-Ethylphenol	C8H10O	123.08	4.08722	3.42954	0.253101	5.72309e-06
pos_2221	4-Acetamidobenzoic Acid	C9H9NO3	180.065	3.51682	4.05096	-0.203993	1.5901e-10
pos_2226	Riboflavin (Vitamin B2)	C17H20N4O6	377.144	5.48031	4.34115	0.336181	7.88199e-10
pos_2232	Glutaminylcysteine	C8H15N3O4S	214.062	5.10162	4.90853	0.0556641	7.90459e-10
pos_2235	Azvudine	C9H11FN6O4	286.083	3.0812	3.64266	-0.241501	0.000457936
pos_2236	5-[(9Z,12Z)-16-(3,5-Dihydroxyphenyl)Hexadeca-9,12-Dienyl]Benzene-1,3-Diol	C28H38O4	477.244	4.17421	4.77444	-0.193828	1.07043e-18
pos_2243	Gln-Arg-Arg	C17H34N10O5	476.305	5.42321	5.71121	-0.074649	3.66553e-10
pos_2245	Beta-Alanyl-L-Arginine	C9H19N5O3	210.134	3.8169	5.18942	-0.443172	3.2838e-08
pos_2255	1-O-(3,4,5-Trimethoxybenzoyl)-B-D-Glucopyranoside	C16H22O10	375.128	4.06338	4.54983	-0.163133	4.95673e-07
pos_2272	Asp-Phe	C13H16N2O5	263.102	1.66244	5.14582	-1.6301	2.04484e-07
pos_2280	3,6,9,12,15,18,21,24,27,30-Decaoxadotriacontane-1,32-Diol	C22H46O12	520.331	5.33898	5.72356	-0.100349	7.66825e-12
pos_2293	4-Hydroxybenzaldehyde	C7H6O2	123.044	4.28383	4.19586	0.0299331	0.00347663
pos_2301	Glu Ser Arg Asp	C18H31N7O10	506.226	5.16532	3.39664	0.604749	8.68852e-15
pos_2303	Pengitoxin	C51H74O19	1023.51	4.64102	5.42881	-0.226196	4.62705e-17
pos_2318	Benzyl Alcohol	C7H8O	91.0537	6.30603	6.05926	0.0575904	0.0650408
pos_2319	Dibenzylamine	C14H15N	198.127	7.6294	7.38301	0.0473593	0.0626147
pos_2320	O-Methylbenzhydrol	C14H14O	181.1	6.53898	6.30499	0.0525715	0.0788568
pos_2325	N,N-Didemethyl Orphenadrine	C16H19NO	242.153	8.087	7.87444	0.0384265	0.113777
pos_2328	Ile-Pro	C11H20N2O3	211.143	4.29772	4.01828	0.0969946	0.0600935
pos_2333	Phlorisovalerophenone	C11H14O4	211.096	4.56197	2.61316	0.803862	1.20787e-10
pos_2341	3,3-Dimethyl-2-Morpholin-4-Yl-2H-1-Benzofuran-5-Ol	C14H19NO3	214.122	5.16955	4.16244	0.31261	6.00219e-11
pos_2350	Candoxatrilat	C20H33NO7	417.258	5.41861	5.00264	0.115232	0.0565518
pos_2379	Cyclo-Ile-Pro-Diketopiperazine	C11H18N2O2	211.143	5.19072	4.9745	0.0613813	0.0486131
pos_2391	Chlorophyllide A	C35H34N4O5-2	645.272	3.80458	4.363	-0.197584	2.11399e-06
pos_2395	Peg N14	C28H58O15	652.409	4.75992	5.08633	-0.0956897	6.67182e-07
pos_2404	Tricarballylic Acid	C6H8O6	177.04	4.25543	4.6936	-0.141391	0.000116469
pos_2409	N-(2-Cyclohexyl-2-Hydroxyethyl)Naphthalene-1-Carboxamide	C19H23NO2	298.179	4.91807	3.13381	0.650176	7.96202e-21
pos_2411	Pimelylcarnitine	C14H25NO6	304.174	6.19224	6.10858	0.0196247	0.643661
pos_2415	3-[(E)-Prop-1-Enyl]Pentanedioic Acid	C8H12O4	173.08	5.377	4.96161	0.115992	2.38522e-06
pos_2417	Isoketocamphoric Acid	C10H16O5	234.133	4.63849	4.19885	0.14366	9.42484e-06
pos_2429	Phenylacetone	C9H10O	135.08	3.85983	3.78492	0.0282731	0.285045
pos_2438	Cyclo(Leu-Pro)	C11H18N2O2	211.143	4.648	4.50414	0.0453596	0.089915
pos_2441	N-(Oxolan-2-Ylmethyl)-1-(6-Oxo-1-Propylpyridazin-4-Yl)Piperidine-4-Carboxamide	C18H28N4O3	349.223	3.30801	3.7197	-0.169226	7.9778e-06
pos_2447	3-Aminonon-5-Enoic Acid	C9H17NO2	172.133	6.28502	5.98595	0.0703357	1.09077e-06
pos_2467	Prosapogenin A	C39H62O12	740.461	3.55554	4.51718	-0.345353	1.25592e-06
pos_2482	Acetophenone	C8H8O	121.064	3.64596	3.77892	-0.051675	0.00487438
pos_2491	N-Benzoyl-L-Glutamic Acid	C12H13NO5	252.086	4.40267	5.31531	-0.271776	9.80212e-13
pos_2492	6-Phenoxynicotinic Acid	C12H9NO3	216.064	4.67227	4.63888	0.0103472	0.526978
pos_2509	2-Hexylpentanedioic Acid	C11H20O4	217.143	3.85118	3.91354	-0.0231741	0.0519774
pos_2526	Ethyl 2-(Quinolin-2-Ylthio)Acetate	C13H13NO2S	265.103	5.89483	2.78924	1.07958	1.70721e-24
pos_2532	Nefopam	C17H19NO	254.153	3.67523	4.76584	-0.374894	6.23239e-06
pos_2533	Tyramine	C8H11NO	120.08	3.6833	3.42965	0.102939	3.06814e-05
pos_2535	7-Hydroxy-2,2-Dimethyl-3H-Chromen-4-One	C11H12O3	193.085	4.96095	2.62652	0.917466	8.23047e-11
pos_2540	Galactoarabinan	C20H36O14	465.196	5.18175	3.7666	0.460178	7.6374e-12
pos_2551	N-(2,4-Dimethylphenyl)Formamide	C9H11NO	150.091	2.72051	3.74676	-0.461763	1.97218e-06
pos_2560	Deoxycholylarginine	C30H52N4O5	566.425	4.84707	4.95616	-0.0321119	0.00456013
pos_2562	2-(4-Amino-1-Isopropyl-1H-Pyrazolo[3,4-D]Pyrimidin-3-Yl)-1H-Indol-5-Ol	C16H16N6O	309.143	5.0826	5.33233	-0.0691986	2.62523e-14
pos_2565	Bremelanotide	C50H68N14O10	1007.52	3.88456	5.06134	-0.381769	7.67583e-13
pos_2583	Phe-Val	C14H20N2O3	247.143	4.44007	3.89783	0.187913	0.00321814
pos_2595	Norleucine	C6H13NO2	132.101	3.86155	3.9203	-0.0217864	0.122663
pos_2608	Dicyclanil	C8H10N6	191.106	3.696	3.32223	0.153812	0.0310105
pos_2624	Isepamicine	C22H43N5O12	611.32	3.32966	4.75304	-0.513474	4.65987e-17
pos_2635	Riboprine	C15H21N5O4	336.165	4.38826	4.45926	-0.0231533	0.313392
pos_2655	Norfenefrine	C8H11NO2	118.065	3.7217	3.18896	0.222876	1.74976e-14
pos_2660	Benzylpenicilloyl G	C22H31N3O6S	465.196	5.2634	3.81656	0.463721	8.828e-10
pos_2664	Propachlor Esa	C11H15NO4S	257.07	4.67743	3.80287	0.298629	2.68444e-11
pos_2665	Pv9	C18H27NO	291.242	4.37749	4.35408	0.0077348	0.704646
pos_2667	Trp-Gly-Lys	C19H27N5O4	390.211	4.65917	4.55252	0.0334093	0.63544
pos_2669	Saikosaponin A	C42H68O13	819.432	2.7652	4.48578	-0.697975	4.99245e-07
pos_2689	Leu-Ile	C12H24N2O3	227.174	4.85067	4.74854	0.0307002	0.0441854
pos_2715	4-Hydroxy Nonenal Alkyne	C9H12O2	135.08	4.50213	4.75606	-0.0791588	0.00952649
pos_2717	Senkyunolide G	C12H16O3	209.116	3.39619	2.7199	0.320363	0.00344002
pos_2726	3-Methoxy-4-Hydroxyphenylglycol Glucuronide	C15H20O10	399.071	3.69212	3.89697	-0.0779065	0.304375
pos_2762	N-Ethyl Trans-2-Cis-6-Nonadienamide	C11H19NO	204.137	3.67961	3.91054	-0.0878146	0.00908462
pos_2777	Dethiobiotin	C10H18N2O3	219.112	4.06568	4.3127	-0.0850929	3.67646e-10
pos_2791	Tumonoic Acid E	C18H31NO4	326.231	4.35302	4.49204	-0.045353	0.109223
pos_2795	12-Hydroxyhexadecanoic Acid	C16H32O3	290.268	4.60795	3.71367	0.311277	3.11521e-11
pos_2796	Triethylene Glycol Monobutyl Ether	C10H22O4	207.158	3.24612	4.22402	-0.379899	6.95171e-10
pos_2797	(S)-10,16-Dihydroxyhexadecanoic Acid	C16H32O4	306.263	5.65914	5.70746	-0.0122654	0.0920408
pos_2813	Phenylparaben	C13H10O3	215.069	4.40706	4.23541	0.057316	5.82291e-05
pos_2815	Floionolic Acid	C18H36O5	350.289	4.93393	4.96862	-0.0101076	0.469932
pos_2820	3-Hydroxy-6-Methoxyflavone	C16H12O4	269.08	6.22242	5.84908	0.0892681	2.53227e-07
pos_2821	Indacrinone	C18H14Cl2O4	369.004	4.245	3.37983	0.328811	1.30643e-12
pos_2827	Ethyl Paraben	C9H10O3	167.07	3.19061	3.18354	0.00319991	0.980058
pos_2829	N',N'-Diphenylhydrazinecarbohydrazide	C13H14N4O	225.111	3.55014	3.628	-0.0312962	0.775095
pos_2830	N-Alpha-Acetyl-L-Citrulline	C8H15N3O4	217.108	3.7465	4.37186	-0.222705	4.86686e-06
pos_2833	Phenylalanylleucine	C15H22N2O3	261.159	3.73782	3.27765	0.189537	0.0174442
pos_2838	Cysteinyl-Gamma-Glutamate	C8H15N3O4S	254.057	4.88625	3.75794	0.378785	1.57139e-10
pos_284	1-Ethyl-3-(3-Dimethylaminopropyl)Carbodiimide	C8H17N3	156.149	4.45581	3.39219	0.39347	0.000320536
pos_2857	18-Nitrooctadeca-9,12-Dienoic Acid	C18H31NO4	308.221	4.05686	4.40221	-0.117862	0.101199
pos_2875	Trans-1,2-Dihydrobenzene-1,2-Diol	C6H8O2	225.111	4.51135	3.63204	0.312781	1.18092e-15
pos_2879	Cer(14:3_2O/4:0)	C18H31NO3	292.226	4.6807	4.71977	-0.0119918	0.759127
pos_2885	Tapentadol	C14H23NO	222.184	5.98983	5.56339	0.106552	0.000831106
pos_2886	Ethyl 1-(1,3-Dimethyl-2,6-Dioxopyrimidin-4-Yl)Piperidine-4-Carboxylate	C14H21N3O4	313.19	4.50931	4.37867	0.0424139	0.464149
pos_2891	(2S)-2-(2-Benzamidoethylamino)-5-(Diaminomethylideneamino)Pentanoic Acid	C15H23N5O3	322.19	3.16755	2.92283	0.116006	0.321863
pos_2902	Duartin (-)	C18H20O6	333.13	4.55278	4.24628	0.100549	0.086928
pos_2911	17-Dimethylaminogeldanamycin	C32H48N4O8	658.382	4.8323	5.12073	-0.0836378	1.84856e-06
pos_2918	Cer(8:1_2O/3:0)	C11H21NO3	216.159	4.08519	3.62421	0.172737	2.93815e-06
pos_2921	Paramethasone Acetate	C24H31FO6	399.195	4.59805	4.71417	-0.0359827	0.00250664
pos_2927	2'-Deoxy-2'-Fluorocytidine	C9H12FN3O4	268.072	4.13666	3.83323	0.109904	9.36844e-10
pos_2928	(E)-6-Hydroxyoctadec-4-Enoic Acid	C18H34O3	316.283	4.30294	3.02575	0.508029	2.08916e-21
pos_2938	3,5-Di-Tert-Butyl-4-Hydroxybenzyl Alcohol	C15H24O2	219.173	7.11203	6.54037	0.120889	0.000132187
pos_2939	Lonfuranacid A	C12H20O5	227.127	4.10107	3.05924	0.422829	0.00829291
pos_2952	2-(8-Hydroxy-4A,8-Dimethyldecahydro-2-Naphthalenyl)Acrylic Acid	C15H24O3	270.205	4.25567	3.64045	0.22527	0.00143404
pos_2958	(1'R)-Nepetalic Acid	C10H16O3	207.098	5.42842	5.43402	-0.00148795	0.782482
pos_2960	Arginylasparagine	C10H20N6O4	253.14	5.26976	5.27799	-0.00225198	0.58267
pos_2963	Hexamethoxymethyl Melamine	C15H30N6O6	391.229	5.33852	5.37472	-0.00975037	0.0427342
pos_2969	Abietinal	C20H30O	304.262	4.82735	4.80157	0.00772523	0.919508
pos_2971	Yakuchinone-A	C20H24O3	295.171	4.43969	4.52673	-0.0280102	0.001043
pos_2984	N-(10-Hydroxy-10-Methylundecyl)Acetamide	C14H29NO2	244.226	4.63919	3.87847	0.258385	2.50533e-09
pos_3001	5-(Hydroxymethyl)-3-(1-Hydroxy-4-Methylhexyl)Oxolan-2-One	C12H22O4	195.137	4.50852	4.28496	0.0733718	1.89594e-08
pos_3003	Methyl 3-(5-Chloro-1H-Indol-3-Yl)-2-Hydroxybutanoate	C13H14ClNO3	268.072	5.70521	3.713	0.619693	1.88612e-18
pos_3018	Cer(8:1_2O/4:0)	C12H23NO3	230.174	4.22946	3.81725	0.147941	1.26444e-06
pos_3019	Spb(15:0_2O)	C15H33NO2	260.257	5.00026	5.14242	-0.0404436	5.86516e-06
pos_3021	Avocadene	C17H34O3	304.283	5.08361	5.09073	-0.00201997	0.795421
pos_3024	Pl	C28H46O10	575.348	4.52059	4.54705	-0.0084192	0.666685
pos_3036	N,N,N',N'-Tetrakis(2-Hydroxyethyl)Adipamide	C14H28N2O6	321.202	4.03228	3.76327	0.0996118	0.0557257
pos_3051	(S)-Menthone 8-Thioacetate	C12H20O2S	228.12	4.11345	4.11434	-0.000310017	0.97923
pos_3067	Cer(16:0_2O/4:0)	C20H41NO3	344.314	4.67189	4.66036	0.00356373	0.839086
pos_3070	Phosphoaminophosphonic Acid-Adenylate Ester	C10H17N6O12P3	548.047	4.6676	4.61078	0.0176707	0.293467
pos_3075	Lauryldiethanolamine	C16H35NO2	274.273	7.97264	8.05569	-0.0149514	0.0237804
pos_3079	(Z)-3-Hydroxydodec-5-Enoic Acid	C12H22O3	197.153	4.77093	3.40555	0.486382	5.24982e-12
pos_3083	Lauramine Oxide	C14H31NO	230.247	7.10628	6.89531	0.0434779	2.7004e-07
pos_3090	16-Hydroxyhexadecanoic Acid	C16H32O3	290.268	5.87692	6.82854	-0.216518	1.90844e-13
pos_3098	Heptadecasphinganine	C17H37NO2	288.289	6.77563	6.84313	-0.0143019	0.0151784
pos_3107	Rimantadine	C12H21N	180.174	4.17443	4.20849	-0.0117265	0.384649
pos_3110	(2E,4E)-N-(1-Hydroxy-3-Methylpentan-2-Yl)-2-Methylhexa-2,4-Dienamide	C13H23NO2	226.179	5.5893	5.58039	0.00230226	0.708199
pos_3112	2-(4-Fluorophenoxy)-N-[(1-Hydroxycyclopentyl)Methyl]Acetamide	C14H18FNO3	268.132	4.6959	2.97593	0.658063	1.61767e-13
pos_3114	Stearaldehyde	C18H36O	286.309	5.84364	5.70217	0.035356	0.0353638
pos_3123	2-(3-Hydroxy-4-Methylphenyl)-5-Methyl-4-Hexen-3-One	C14H18O2	219.137	4.31094	4.1104	0.0687253	0.000138151
pos_3128	1-Hexadecylpyridinium	C21H37N	304.299	4.66224	4.34159	0.102801	0.149076
pos_3139	N-(2-Methoxyethyl)-4-Methyl-3-Oxopyrido[2,3-B]Pyrazine-2-Carboxamide	C12H14N4O3	263.114	4.43094	3.88339	0.190298	0.0196989
pos_3166	Tetradecyldiethanolamine	C18H39NO2	302.304	6.64373	6.83456	-0.0408553	1.22008e-06
pos_3167	[(2S,4S)-1-Benzoyl-4-Fluoropyrrolidin-2-Yl]-Piperidin-1-Ylmethanone	C17H21FN2O2	305.168	4.46066	4.43528	0.00823351	0.549198
pos_3168	Albendazole	C12H15N3O2S	320.104	5.17591	3.76529	0.459052	3.77367e-15
pos_3171	3-(2-Oxopropyl)Coronaridine	C24H30N2O3	395.236	5.11883	5.06818	0.0143463	0.0816608
pos_3183	(E)-5,8-Megastigmadien-4-One	C13H20O	193.158	5.26475	5.15611	0.0300812	9.42862e-08
pos_3187	N,N-Dimethyltetradecylamine-N-Oxide	C16H35NO	258.278	5.66646	5.6118	0.0139826	0.00166452
pos_3189	Riesling Acetal	C13H22O3	281.171	5.39113	5.38586	0.00141014	0.686423
pos_3196	6-Methylpteridine-2,4-Diamine	C7H8N6	177.088	6.18988	6.1999	-0.0023349	0.288131
pos_3197	1,4-Butanediol Diglycidyl Ether	C10H18O4	207.098	5.52502	5.51344	0.00302509	0.230849
pos_3201	(6S)-Tetrahydro-L-Biopterin	C9H15N5O3	283.15	6.04931	6.0365	0.00305855	0.242901
pos_3208	P-Tolualdehyde	C8H8O	121.064	5.4062	5.41007	-0.00103388	0.861037
pos_3211	9,12-Octadecadiynoic Acid	C18H28O2	294.241	5.24561	4.84768	0.113815	0.000653593
pos_3212	N-(Cyclopropylmethyl)-3-[1-(3-Fluorophenyl)Sulfonylpiperidin-3-Yl]Propanamide	C18H25FN2O3S	369.168	5.6334	5.63187	0.000393812	0.947079
pos_3213	22-Hydroxydocosanoic Acid	C22H44O3	398.361	4.77036	4.7621	0.00250156	0.896607
pos_3214	Met Met Gln	C15H28N4O5S2	409.161	7.63353	7.62186	0.00220606	0.499445
pos_3216	Rhodojaponin Iii	C20H32O6	432.236	6.79309	6.79641	-0.000704063	0.79852
pos_3223	Cer(8:0_2O/14:0)	C22H45NO3	354.335	4.52608	4.86483	-0.104126	5.30397e-05
pos_3238	Trans-Stilbene	C14H12	181.1	4.73411	4.21243	0.168443	0.00113356
pos_3239	(+)-Dehydrovomifoliol	C13H18O3	255.158	4.98401	4.96276	0.00616337	0.333119
pos_3243	Spb(20:0_2O)	C20H43NO2	330.335	6.43122	6.71067	-0.0613645	2.20064e-07
pos_3250	1-[(1R)-1-Methyl-5-Phenyl-3,4-Dihydro-1H-Isoquinolin-2-Yl]Ethanone	C18H19NO	266.153	5.86343	4.55822	0.363276	1.84639e-16
pos_3256	Chamaechromone	C30H22O10	581.087	5.93283	5.9491	-0.00395087	0.246114
pos_3257	N,N-Dibutylformamide	C9H19NO	158.153	5.30245	4.65125	0.189042	1.23467e-13
pos_3258	Desmethyl Nefopam	C16H17NO	240.137	5.39931	4.95405	0.124168	0.000551451
pos_3269	Alpha-Calacorene	C15H20	201.163	4.26698	3.43647	0.312288	1.39367e-08
pos_3275	Leu Ser Leu	C15H29N3O5	332.218	6.08393	5.91038	0.0417533	0.222957
pos_3291	4-Methylstyrene	C9H10	119.085	5.91657	6.01627	-0.024108	4.21726e-05
pos_3292	2,5-Dimethylbenzaldehyde	C9H10O	135.08	5.64025	5.71456	-0.0188835	0.00257912
pos_3295	12-Hydroxydodecanoic Acid	C12H24O3	239.161	5.0364	5.05277	-0.00468236	0.35543
pos_3298	Nandrolone	C18H26O2	292.225	5.93245	5.75733	0.043226	0.0627688
pos_3300	7(14)-Bisabolene-2,3,10,11-Tetrol	C15H28O4	327.213	5.43046	5.43511	-0.00123673	0.762933
pos_3304	Trp Ala Arg	C20H29N7O4	432.236	6.60909	6.7378	-0.0278262	1.18359e-06
pos_3313	1,3-Dicyclohexylurea	C13H24N2O	225.195	5.38648	5.36621	0.00543894	0.175395
pos_3314	Jasmolone	C11H16O2	235.132	4.57406	4.52607	0.015217	0.0833541
pos_3317	Spb(22:0_2O)	C22H47NO2	358.367	5.9877	6.12692	-0.0331585	0.00857406
pos_3324	9-Oxohexadecanoic Acid	C16H30O3	288.252	4.78233	4.67301	0.0333616	0.0079339
pos_3325	Leucomycin	C35H59NO13	701.402	5.35486	5.29134	0.0172157	0.0595952
pos_3333	Asparaginylarginine	C10H20N6O4	253.14	5.65513	5.6557	-0.000146667	0.964943
pos_3336	3-(6-Aminopurin-9-Yl)-5-(Hydroxymethyl)Cyclopentane-1,2-Diol	C11H15N5O3	283.15	6.166	6.16001	0.00140084	0.621831
pos_3348	Undecanoic Acid	C11H22O2	209.153	5.10127	4.97329	0.0366543	6.80744e-06
pos_3351	N-[2-(4-Methylsulfanylphenyl)Ethyl]-4-Morpholin-4-Ylquinazoline-2-Carboxamide	C22H24N4O2S	409.174	5.87651	5.76863	0.026732	0.215963
pos_3353	Polyporusterone G	C28H44O5	499.283	5.62269	5.60285	0.00509885	0.221084
pos_3357	(E)-5-[2-[(E)-3-Hydroxyprop-1-Enyl]-4-Methylphenyl]-3-Methylhex-3-En-2-One	C17H22O2	259.168	4.51084	4.57724	-0.0210831	0.00925884
pos_3382	Cannabichromene	C21H30O2	332.257	4.19775	5.40891	-0.365723	1.96252e-10
pos_3392	Dehydrophytosphingosine	C18H37NO3	338.265	5.99277	5.98185	0.00263172	0.471516
pos_3401	Muurolladie-3-One	C15H22O	219.174	4.86192	4.38212	0.149899	5.20099e-06
pos_3407	Pinolenic Acid	C18H30O2	261.22	5.00232	4.97932	0.00664814	0.589757
pos_3408	Lys Phe	C15H23N3O3	294.184	4.95278	4.13296	0.261065	2.17269e-11
pos_3430	3,4,5-Trimethylphenyl Methylcarbamate	C11H15NO2	194.117	5.02938	4.91493	0.0332083	0.49918
pos_3431	Methamphetamine Tert-Butyl Carbamate	C15H23NO2	250.179	5.57827	5.47549	0.0268298	0.507071
pos_3437	Val Arg Asp	C15H28N6O6	389.214	4.90373	3.53599	0.471767	6.69784e-27
pos_3448	4-Heptenoic Acid	C7H12O2	151.072	4.42434	4.36223	0.0203958	0.00633834
pos_3450	2-[1-(4-Fluorophenyl)Pyrrol-2-Yl]-N-(1-Phenylethyl)Acetamide	C20H19FN2O	323.158	5.01743	4.95587	0.0178097	0.0062721
pos_3457	(4-Ethoxyphenyl)-[5-(2-Methyl-1,3-Thiazol-4-Yl)-2,3-Dihydroindol-1-Yl]Methanone	C21H20N2O2S	365.134	5.06489	4.76257	0.0887905	0.00884405
pos_3467	Ceramide Ap	C36H73NO5	600.554	5.80008	5.40314	0.102276	0.000244919
pos_3472	Trp Arg	C17H24N6O3	361.195	4.72139	4.50704	0.0670332	0.0229698
pos_3476	Antibiotic X 14889C	C33H58O10	669.413	5.34198	5.30006	0.0113639	0.0611794
pos_3477	Flurithromycin	C37H66FNO13	751.452	5.29793	5.31209	-0.00385192	0.555374
pos_3478	2',3'-Dideoxyadenosine	C10H13N5O2	253.14	5.51321	5.49606	0.0044949	0.158713
pos_3479	6-Hydroxypentadecanedioic Acid	C15H28O5	311.181	5.86847	5.84419	0.00598303	0.07505
pos_3488	3,5-Ditert-Butyl-4-Hydroxybenzaldehyde	C15H22O2	235.168	5.21835	4.50123	0.213277	9.97936e-10
pos_3497	(1R,3S)-3-(6-Aminopurin-9-Yl)Cyclopentan-1-Ol	C10H13N5O	237.145	5.29258	5.27523	0.00473651	0.16858
pos_3503	Vernolic Acid	C18H32O3	279.231	5.69429	5.50186	0.0495963	0.00711887
pos_3505	16-Hydroxy-10-Oxohexadecanoic Acid	C16H30O4	341.228	5.2165	5.18908	0.00760362	0.0371888
pos_3506	Asn Leu His	C16H26N6O5	383.203	5.04307	5.13939	-0.0272953	0.0449503
pos_3529	Telithromycin	C43H65N5O10	811.473	5.88264	5.92323	-0.00992173	0.0273409
pos_3531	Phthalic Anhydride	C8H4O3	149.023	5.22529	4.86256	0.103795	2.05938e-05
pos_3532	Diethyl Phthalate	C12H14O4	205.085	4.75405	4.35315	0.127096	2.31982e-05
pos_3534	Tributyl Phosphate	C12H27O4P	267.171	5.10288	4.63382	0.139109	4.12526e-06
pos_3535	1'-Butanoylspiro[3H-1,3-Benzoxazine-2,4'-Piperidine]-4-One	C16H20N2O3	289.153	4.75844	3.75104	0.3432	2.16468e-06
pos_3539	Cer[Np](T36:0)	C36H73NO4	584.559	6.54237	6.06896	0.108363	2.91533e-06
pos_3548	Dodecanamide	C12H25NO	200.2	5.21748	5.09616	0.033943	0.000140762
pos_3563	Ile Arg Leu	C18H36N6O4	401.286	4.99956	5.02597	-0.00760151	0.657071
pos_3577	Pa(Pgd1/I-18:0)	C41H75O11P	779.483	5.30747	5.29715	0.00280775	0.635266
pos_3579	Dihydroceramide	C19H39NO3	352.281	5.55592	5.54125	0.00381505	0.334941
pos_3583	Crassostrea Secocarotenoid	C40H56O5	634.45	6.81772	6.81235	0.00113644	0.596353
pos_3586	Galaxolide	C18H26O	276.231	4.76889	4.68443	0.0257794	0.0223974
pos_3600	3-Methyl-1-[[1-(2-Phenylethylsulfonyl)Piperidin-4-Yl]Methyl]Piperidine	C20H32N2O2S	365.228	4.99085	4.96991	0.00606636	0.410981
pos_3615	Oleoylethanolamide	C20H39NO2	348.286	5.42618	5.46486	-0.0102474	0.342744
pos_3629	D-Erythro-Sphingosine C-15	C15H31NO2	258.242	5.02417	4.678	0.102993	2.05723e-06
pos_3636	Sm(9:1_2O/30:7)	C44H75N2O6P	776.57	5.10119	5.14501	-0.0123417	0.462848
pos_3643	4-Phenyl-2-Butanol	C10H14O	133.101	5.54208	5.67863	-0.0351145	1.29346e-05
pos_3644	Ketoisophorone	C9H12O2	153.09	4.78729	4.98862	-0.0594311	1.01599e-06
pos_3645	3-Methylsuberic Acid	C9H16O4	189.111	5.37493	5.5288	-0.0407194	2.58389e-06
pos_3647	Acetolein	C25H44O6	458.346	5.88165	5.84251	0.00963235	0.0673167
pos_3666	Corossoline	C35H64O6	644.492	5.43825	5.46073	-0.00595082	0.624417
pos_3681	Margaroylglycine	C19H37NO3	350.265	6.38302	6.36089	0.00501065	0.113373
pos_3701	Palmitoyl Dopamine	C24H41NO3	392.312	5.08339	5.19344	-0.0308996	6.84314e-05
pos_3719	2-(14,15-Epoxyeicosatrienoyl) Glycerol	C23H38O5	395.276	5.26785	4.98003	0.0810599	4.21082e-08
pos_3725	Ps(6 Keto-Pgf1Alpha/16:0)	C42H76NO14P	867.534	5.82009	5.7955	0.00610878	0.117311
pos_3742	Velvione	C16H28O	254.247	6.32993	6.25796	0.0164971	0.00092099
pos_375	N1-Acetylspermidine	C9H21N3O	188.175	6.15597	5.81685	0.0817482	1.67448e-08
pos_3765	Polygalic Acid	C29H44O6	489.317	4.8168	4.70954	0.0324885	0.00757044
pos_3775	3-Ketosphingosine	C18H35NO2	280.262	7.45575	7.39819	0.0111802	0.000958401
pos_3782	4-Pentylcyclohex-3-Ene-1,2-Diol	C11H20O2	149.132	3.91704	3.76689	0.05639	0.0519492
pos_3795	Glypallidifloric Acid	C30H46O3	493.312	6.47644	6.46821	0.00183357	0.530994
pos_3799	Dg(Pgf1Alpha/0:0/8:0)	C31H56O8	589.426	5.29075	5.14374	0.0406539	0.000492616
pos_3806	N3-(2-Mercapto-4-Oxo-3,4-Dihydroquinazolin-3-Yl)Nicotinamide	C14H10N4O2S	299.061	4.47865	4.74692	-0.0839264	0.398835
pos_3810	4-[(1-Benzoylpiperidin-3-Yl)Methoxy]-N-Propan-2-Ylbenzamide	C23H28N2O3	381.221	4.76136	4.7228	0.0117296	0.511947
pos_3834	(E)-Hept-3-Ene	C7H14	116.143	6.44259	6.45965	-0.00381496	0.0588284
pos_3851	2-(3-Methyloxan-4-Yl)Ethanol	C8H16O2	127.111	4.20203	4.25203	-0.0170655	0.0899442
pos_3852	Vulgarole	C12H20O3	245.174	5.49094	5.52778	-0.00964748	0.0579699
pos_386	2-(Ethylamino)Ethanol	C4H11NO	90.091	4.66865	3.81924	0.289719	1.17396e-13
pos_3863	Hexadecanamide	C16H33NO	256.262	7.12693	7.06813	0.0119522	0.000589969
pos_3868	3-Epi-6-Deoxocathasterone	C28H50O2	457.348	5.67947	5.5878	0.0234763	4.06291e-05
pos_3869	Glutamylleucylarginine	C17H32N6O6	471.252	5.38894	5.40225	-0.00355695	0.591768
pos_3870	Glycylserylprolylmethionylphenylalanylvalinamide	C29H45N7O7S	653.342	6.09652	5.99118	0.025145	0.0321746
pos_3874	Dg(Pgf1Alpha/0:0/I-21:0)	C44H82O8	761.587	6.72712	6.7199	0.00155049	0.602625
pos_3875	Dihydro-Alpha-Ionone	C13H22O	212.2	5.32186	5.30635	0.00421338	0.426707
pos_388	Tromethamine	C4H11NO3	122.081	3.49023	2.96443	0.235564	0.00753094
pos_3880	Chymostatin	C31H41N7O6	649.351	5.65012	6.14856	-0.121968	9.15725e-05
pos_3886	Estrane	C18H30	247.241	6.25079	6.20784	0.00994761	0.0423457
pos_3888	N-Cyclohexanecarbonylpentadecylamine	C22H43NO	338.341	5.01566	5.0144	0.000364006	0.974425
pos_3891	Filipin Ii	C35H58O10	639.406	5.91607	5.84979	0.0162554	0.00987612
pos_3899	Elastin	C27H48N6O6	535.358	5.24332	5.173	0.0194794	0.0866688
pos_3901	6Beta-Hydroxyasiatic Acid	C30H48O6	537.374	5.94653	5.93897	0.00183389	0.669843
pos_3906	(E)-6-Hydroxy-2,7-Dimethyloct-2-Enedioic Acid	C10H16O5	181.085	4.58636	4.61151	-0.00788858	0.418106
pos_3913	3-Hydroxyoctanoic Acid	C8H16O3	125.096	3.96973	3.97768	-0.00288534	0.861309
pos_3933	1,3-Bis(Hydroxymethyl)-3-Methylbicyclo[2.2.1]Heptan-2-One	C10H16O3	207.098	5.27261	5.2932	-0.00562158	0.149559
pos_3951	4-Methyl-1H-Benzotriazole	C7H7N3	134.071	4.71005	4.7253	-0.00466538	0.253907
pos_3964	Sorbitan Stearate	C24H46O6	395.313	4.94064	4.92586	0.0043222	0.595617
pos_3973	Dg(5-Iso Pgf2Vi/0:0/10:0)	C31H54O8	537.373	5.57885	5.58506	-0.00160607	0.754944
pos_3981	Icosa-5,8,11,14-Tetraene	C20H34	275.272	5.23946	5.18866	0.0140561	0.0264414
pos_3982	Octadecanamide	C18H37NO	284.294	7.07629	7.01607	0.0123304	0.00124852
pos_3983	Geranylcitronellol	C20H36O	293.283	5.82099	5.76148	0.0148257	0.000719574
pos_4003	L-Menthyl (R,S)-3-Hydroxybutyrate	C14H26O3	297.202	6.18273	6.18184	0.000206465	0.938793
pos_4005	Colforsin Daropate	C27H43NO8	551.328	5.56419	5.35853	0.0543338	0.0103025
pos_4009	Cilostamide	C20H26N2O3	347.176	4.78338	4.80451	-0.00635806	0.413523
pos_4016	Sm(12:2_2O/13:1)	C30H57N2O6P	590.424	6.0202	5.99238	0.00668076	0.0397705
pos_4022	(E)-10-Oxo-8-Decenoic Acid	C10H16O3	207.098	5.46826	5.46561	0.000699421	0.821009
pos_4024	(2R,3R,4R,5R)-2-Amino-4,5,6-Trihydroxy-3-[(2R)-1-Oxopropan-2-Yl]Oxyhexanal	C9H17NO6	253.14	5.53197	5.52685	0.00133487	0.720221
pos_4031	2-Deoxy-28-Homocastasterone	C29H50O4	517.385	5.35723	5.3259	0.00846314	0.118936
pos_4049	Cyclohexane	C6H12	102.127	7.50292	7.51599	-0.00251163	0.177846
pos_4066	Apigenin 7-[Rhamnosyl-(1->2)-Galacturonide]	C27H28O15	610.182	6.27583	6.54586	-0.0607759	0.368466
pos_4068	Erucamide	C22H43NO	338.341	6.71793	6.67548	0.00914665	0.407893
pos_4080	Dg(5-Iso Pgf2Vi/10:0/0:0)	C31H54O8	537.374	4.85923	4.77287	0.0258706	0.273954
pos_410	Sarcosine	C3H7NO2	90.0546	3.83036	4.50581	-0.234307	8.72871e-20
pos_4113	Pentadecanoic Acid	C15H30O2	297.241	5.30538	5.26724	0.0104083	0.304012
pos_4115	Isophorone	C9H14O	139.111	6.10312	6.10688	-0.000888809	0.790718
pos_4116	3-Hydroxy-2,6,6-Trimethylcyclohexene-1-Carboxylic Acid	C10H16O3	185.116	6.60185	6.60826	-0.00139916	0.642976
pos_4119	Bis(2-Ethylhexyl) Sebacate	C26H50O4	427.377	8.26762	8.27457	-0.00121213	0.560928
pos_413	Gamma-Terpinene	C10H16	137.132	4.3429	4.16489	0.0603792	2.49757e-06
pos_4138	(+/-)-Pelletierine	C8H15NO	142.122	5.0621	5.05246	0.00275047	0.695944
pos_4144	Tirofiban	C22H36N2O5S	441.242	6.9677	6.96948	-0.000368884	0.868654
pos_416	Fluoromethylhistidine	C7H10FN3O2	192.055	3.55265	5.56082	-0.6464	3.25904e-17
pos_4177	Flumethasone	C22H28F2O5	443.221	6.28937	6.2833	0.00139359	0.619949
pos_4210	Sm(18:3_2O/7:0)	C30H57N2O6P	590.425	5.01767	4.96444	0.0153867	0.135028
pos_423	3-Hydroxynorvaline	C5H11NO3	134.081	5.0903	5.11342	-0.00653954	0.686713
pos_4243	Methenamine	C6H12N4	141.113	4.75139	4.78585	-0.010425	0.0472168
pos_425	Ala-Ser	C6H12N2O4	177.086	4.0478	4.53721	-0.164668	5.20711e-05
pos_4286	13E-Docosenamide	C22H43NO	338.341	4.55891	4.52208	0.0117031	0.496229
pos_4347	9-Octadecynoic Acid	C18H32O2	263.236	4.69469	4.67908	0.00480416	0.547136
pos_4349	(4E,14Z)-2-Aminooctadeca-4,14-Diene-1,3-Diol	C18H35NO2	280.263	5.54934	5.54649	0.000740348	0.898316
pos_436	Furfural	C5H4O2	97.028	4.77949	5.79943	-0.279052	4.19438e-14
pos_437	1,2-Benzoquinone	C6H4O2	109.028	4.12829	5.3846	-0.383295	3.18771e-17
pos_4388	Prim-O-Glucosylcimifugin	C22H28O11	451.163	5.40902	5.68914	-0.0728416	0.0213975
pos_456	2-Deoxy-D-Ribose	C5H10O4	117.054	4.57262	5.6853	-0.314218	9.41678e-12
pos_4566	(2S,3R)-2-Amino-3-[(2S)-2-Amino-3-Hydroxypropanoyl]Oxybutanoic Acid	C7H14N2O5	207.098	4.01155	3.94304	0.0248514	0.107765
pos_457	5-(Hydroxymethyl)-4-Methoxy-2(5H)-Furanone	C6H8O4	145.049	5.50988	6.67499	-0.276745	1.42716e-16
pos_4579	6-Hydroxyhexanoic Acid	C6H12O3	150.112	5.20978	5.27298	-0.0173969	0.0010507
pos_4595	Elaidic Acid	C18H34O2	265.252	4.9673	4.96645	0.000246881	0.974675
pos_461	Gly-Glu	C7H12N2O5	205.081	3.17452	5.16325	-0.70174	1.47636e-12
pos_4666	1-(4-Benzhydrylpiperazin-1-Yl)-3-Prop-2-Ynoxypropan-2-Ol	C23H28N2O2	365.226	4.71758	4.67702	0.0124572	0.124618
pos_4672	1-[3-(2-Methoxyphenoxy)Propyl]-2-(Oxolan-2-Yl)Benzimidazole	C21H24N2O3	353.19	4.44198	4.38635	0.0181819	0.0757054
pos_4705	3-(5-Methyl-2-Furanyl)Butanal	C9H12O2	207.098	5.36711	5.38233	-0.00408481	0.293862
pos_4708	1-Benzylsulfonyl-N-(2,4-Dimethylpentan-3-Yl)Piperidine-3-Carboxamide	C20H32N2O3S	381.221	5.16403	5.16562	-0.000442259	0.921356
pos_4714	Fagomine	C6H13NO3	148.096	5.02104	5.01051	0.00302944	0.638885
pos_4769	Guan-Fu Base A	C24H31NO6	471.253	6.02704	6.00733	0.00472553	0.225918
pos_477	Propanedione	C3H4O2	73.0281	3.37202	4.1679	-0.305707	7.54042e-10
pos_478	Alpha-Methylene-Gamma-Butyrolactone	C5H6O2	99.0437	4.56699	5.48979	-0.265509	6.6951e-16
pos_4798	6-Ketomyristic Acid	C14H26O3	297.202	5.32064	5.30283	0.00483516	0.580497
pos_4806	28-Homobrassinolide	C29H50O6	517.345	6.90275	6.90481	-0.000430401	0.855835
pos_481	N-Methyl-D-Aspartic Acid	C5H9NO4	130.049	4.13911	5.32369	-0.363107	7.72045e-16
pos_4812	Dibutyl Sebacate	C18H34O4	315.252	6.789	6.79189	-0.000614949	0.821453
pos_4813	Menthyl Ethylene Glycol Carbonate	C13H24O4	245.174	6.61694	6.62281	-0.00127942	0.635439
pos_4814	Nonactinic Acid	C10H18O4	203.127	6.10767	6.11989	-0.00288392	0.472019
pos_4816	O-Ethyltoluene	C9H12	121.101	5.66997	5.67371	-0.000952743	0.782486
pos_4819	Cis-4-Heptenal	C7H12O	95.0851	4.92691	4.90178	0.00737767	0.19934
pos_4841	Euscaphic Acid	C30H48O5	521.379	6.22485	6.2322	-0.00170177	0.467083
pos_4845	20-Oxo-Leukotriene E4	C23H35NO6S	471.252	5.82214	5.8307	-0.00212033	0.53694
pos_4847	Octadecanol	C18H38O	312.325	6.18569	6.06615	0.028155	0.00110328
pos_4849	Ganoderiol F	C30H46O3	493.312	5.44126	5.44811	-0.00181656	0.819798
pos_4853	Dg(Pgf1Alpha/0:0/21:0)	C44H82O8	761.587	5.48529	5.48059	0.00123899	0.910454
pos_4876	3-Hexen-1-Ol	C6H12O	142.122	5.77566	5.7809	-0.00131051	0.620474
pos_4877	3-Methyl-1-Butylamine	C5H13N	88.1117	7.19439	7.20692	-0.0025108	0.174894
pos_4881	Butylisopropylamine	C7H17N	116.143	6.43975	6.45416	-0.0032238	0.149127
pos_4892	N,N-Diisopropylethylamine	C8H19N	130.159	6.30149	6.31467	-0.00301209	0.176863
pos_4898	Undecylenic Acid	C11H20O2	239.161	5.89456	5.89067	0.000953232	0.79444
pos_4899	4-Vinylcyclohexene Dioxide	C8H12O2	195.098	3.96974	3.96823	0.000550077	0.973313
pos_490	5-Azacytidine	C8H12N4O5	245.087	4.82553	5.28215	-0.130439	6.39974e-06
pos_4909	4-[(1-Benzoylpiperidin-4-Yl)Methoxy]-N-Propan-2-Ylbenzamide	C23H28N2O3	381.221	5.02255	5.01483	0.00221746	0.731584
pos_4912	N-Oleoyl Arginine	C24H46N4O3	502.372	5.09991	5.09155	0.00236696	0.745957
pos_4919	Octocrylene	C24H27NO2	403.238	5.00328	5.0145	-0.00323226	0.633437
pos_4923	4-O-Methyl-12-O-Tetradecanoylphorbol 13-Acetate	C37H58O8	663.451	7.34226	7.22694	0.0228388	0.0132855
pos_4925	Tris(Tert-Butylphenyl)Phosphate	C30H39O4P	495.264	5.10043	4.83751	0.0763545	0.0102211
pos_4927	3-Methylidene-7-Propan-2-Yldodecane-1,2-Diol	C16H32O2	274.273	4.75421	4.85793	-0.0311355	0.017458
pos_494	2-Methyl-4-(Methylthio)-6-(2-Pyridylthio)Pyrimidine-5-Carbonitrile	C12H10N4S2	275.044	3.14081	5.1265	-0.706839	2.03619e-22
pos_4945	N,N-Dimethylsphingosine	C20H41NO2	310.309	7.24144	7.19176	0.0099318	0.00276399
pos_4956	(3Beta,5Alpha,9Alpha,22E,24R)-3,5,9-Trihydroxy-23-Methylergosta-7,22-Dien-6-One	C29H46O4	491.369	5.6578	5.64197	0.00404185	0.203289
pos_4971	Ophiopogonoside A	C21H38O8	419.261	5.60078	5.59598	0.0012361	0.743296
pos_4979	Sm(9:0_2O/16:3)	C30H57N2O6P	590.424	5.7872	5.73421	0.0132706	0.00238844
pos_5003	Dg(5-Iso Pgf2Vi/0:0/A-13:0)	C34H60O8	579.421	5.55338	5.48134	0.0188372	0.00323503
pos_5018	Iganidipine	C28H38N4O6	565.246	5.27072	4.0534	0.378864	2.54486e-14
pos_5021	Octadecyl Fumarate	C22H40O4	369.297	4.57134	4.55948	0.00374646	0.87763
pos_5026	Geranylgeraniol	C20H34O	308.294	5.25291	5.19754	0.0152889	0.0310995
pos_5028	Triamcinolone Acetonide 21-Palmitate	C40H61FO7	727.458	5.35336	5.26646	0.0236096	0.0490646
pos_5038	N-Stearoyl Valine	C23H45NO3	406.328	6.54938	6.54451	0.00107442	0.807394
pos_5041	Oleamide	C18H35NO	282.278	8.07672	8.04057	0.00647309	0.062639
pos_5042	Farnesol	C15H26O	240.231	5.35882	5.2949	0.0173103	0.0150584
pos_5045	O-Cymene	C10H14	135.116	4.02044	4.02321	-0.000994352	0.958874
pos_5046	Ps(6 Keto-Pgf1Alpha/20:0)	C46H84NO14P	923.597	5.43201	5.36852	0.0169623	0.158206
pos_5049	(+/-)-(Z)-2-(5-Tetradecenyl)Cyclobutanone	C18H32O	265.252	6.65228	6.61361	0.00841252	0.0533685
pos_5050	Laurolactam	C12H23NO	198.184	5.2419	5.20088	0.0113358	0.0945355
pos_5052	Perulactone	C30H46O7	551.353	6.60172	6.58581	0.00347961	0.228506
pos_5056	Hydroxyrepaglinide	C27H36N2O5	469.273	6.94922	6.96053	-0.00234645	0.196931
pos_5058	Ser-Arg-Pro	C14H26N6O5	413.21	6.94817	6.94774	9.02255e-05	0.965343
pos_5095	2',5'-Dideoxyadenosine	C10H13N5O2	253.14	5.00244	5.02415	-0.00624959	0.298455
pos_5105	(Z)-9-Cycloheptadecen-1-One	C17H30O	268.263	5.33327	5.26208	0.0193867	0.00180797
pos_5119	Ps(6 Keto-Pgf1Alpha/18:0)	C44H80NO14P	895.566	5.67736	5.63898	0.00978615	0.241349
pos_5123	Pa(Pge2/I-16:0)	C39H69O11P	727.458	4.82819	4.64009	0.0573323	0.0182295
pos_5134	Farnesyl Acetone	C18H30O	263.236	6.75168	6.69321	0.0125479	0.00053995
pos_5137	N-Octyl-2-Pyrrolidone	C12H23NO	198.184	5.21505	5.12887	0.0240389	0.00155723
pos_5138	Irene	C14H20	189.163	4.52675	4.48024	0.0149014	0.155998
pos_5139	Camphor	C10H16O	170.153	4.73466	4.65315	0.0250527	0.0125545
pos_5144	Soyasapogenol E	C30H48O3	495.327	6.80975	6.79693	0.00271721	0.272069
pos_5148	11-Aminoundecanoic Acid	C11H23NO2	184.169	5.02816	4.96002	0.0196873	0.00789213
pos_5150	2-Methyl-1,3-Cyclohexadiene	C7H10	95.0851	4.68796	4.69008	-0.000652706	0.897154
pos_5153	11-(2-Methoxy-3,4-Dimethyl-5-Oxofuran-2-Yl)Undecanoic Acid	C18H30O5	349.197	5.24731	5.24845	-0.000312466	0.959588
pos_5159	14,15-Dihetre	C20H34O4	393.26	5.60839	5.60926	-0.000223057	0.95959
pos_5168	Nerolidol	C15H26O	223.205	5.21656	5.22704	-0.00289549	0.591566
pos_5171	7A,12A-Dihydroxy-3-Oxo-4-Cholenoic Acid	C24H36O5	459.268	4.55156	4.59825	-0.0147226	0.282618
pos_5179	(S)-Menthiafolic Acid	C10H16O3	185.116	5.64775	5.62877	0.00485588	0.313927
pos_5186	3-Tert-Butyladipic Acid	C10H18O4	203.127	5.317	5.31034	0.00180856	0.725939
pos_5209	Vitamin K1	C31H46O2	468.387	5.32695	5.32757	-0.000168572	0.984009
pos_521	T-4-Aminocrotonic Acid	C4H7NO2	102.055	4.45587	5.04525	-0.179218	2.49001e-15
pos_5219	N-Arachidonoyl Methionine	C25H41NO3S	453.317	5.48035	5.43022	0.0132579	0.0408413
pos_522	Niacinamide	C6H6N2O	123.055	5.35425	5.19046	0.0448215	0.0436834
pos_5224	Gonal	C18H28O	278.247	5.84857	5.76884	0.0198021	0.00213376
pos_5240	Decamethylcyclopentasiloxane	C10H30O5Si5	371.1	4.29992	4.05602	0.084243	0.000473719
pos_525	Methyl 2-Acetamido-4-Amino-4-Oxobutanoate	C7H12N2O4	189.086	3.86546	6.19361	-0.680139	1.43379e-19
pos_5257	Polidocanol	C30H62O10	600.466	5.45738	5.52439	-0.0176072	0.11764
pos_5281	Arctiopicrin	C19H26O6	351.179	5.66972	5.79613	-0.0318142	0.00015523
pos_5282	N-(1-Phenylethyl)-2-Pyrrolidin-1-Ylquinazolin-4-Amine	C20H22N4	319.189	5.25966	5.38356	-0.033591	0.00154319
pos_5283	1,4-Ipomeadiol	C9H14O3	171.101	5.24497	5.39398	-0.0404146	5.53792e-05
pos_5284	Cuminaldehyde	C10H12O	149.095	5.43546	5.5502	-0.0301354	0.000110668
pos_5290	12,13-Dhome	C18H34O4	369.259	5.48404	5.44718	0.0097279	0.0643586
pos_5291	Pa(6 Keto-Pgf1Alpha/22:4(7Z,10Z,13Z,16Z))	C45H75O12P	839.503	5.95124	5.90559	0.0111103	0.0261778
pos_5299	Palmitoleoyl Ethanolamide	C18H35NO2	298.273	5.80715	5.53595	0.0689995	0.000649508
pos_5313	Ile Pro Arg	C17H32N6O4	385.255	5.65358	5.65513	-0.00039535	0.914115
pos_5315	Himbacine	C22H35NO2	346.27	5.43663	5.06949	0.100872	2.72813e-06
pos_535	Dibenzo-18-Crown-6	C20H24O6	325.142	4.03468	5.85786	-0.53792	2.90071e-08
pos_5351	Dimethylsphingosine	C20H37NO4	356.278	4.55644	4.21402	0.112709	3.14359e-05
pos_5354	Mactraxanthin	C40H60O6	678.476	6.77661	6.76715	0.00201458	0.358321
pos_5359	N-Myristoyl Proline	C19H35NO3	348.25	5.3442	5.23533	0.0296948	0.0014817
pos_5372	Dg(Lte4/I-17:0/0:0)	C43H75NO8S	766.528	6.44893	6.44184	0.00158807	0.478453
pos_5375	Galactosylsphingosine	C24H47NO7	444.33	5.70238	5.40663	0.0768333	3.98309e-06
pos_5377	Caperatic Acid	C21H38O7	407.239	5.74268	5.74676	-0.00102474	0.783487
pos_5378	11-Hydroxyeicosatetraenoate Glyceryl Ester	C23H38O5	395.275	5.50893	4.9367	0.158226	7.58142e-12
pos_5381	3-Gonal	C18H28O	278.247	5.70473	5.6016	0.0263193	7.22757e-05
pos_5390	Pe(Lte4/P-16:0)	C44H79N2O10PS	859.535	5.15987	4.98232	0.0505176	0.00465491
pos_5391	Pg(Pgj2/I-17:0)	C43H75O12P	815.509	5.59669	5.54706	0.0128488	0.0431546
pos_5398	Octyl Hydrogen Phthalate	C16H22O4	279.158	5.37298	4.94322	0.12027	2.29013e-05
pos_5424	Val Phe Arg	C20H32N6O4	421.254	5.23667	5.27894	-0.0115985	0.0655995
pos_5429	5-Hydroxycapsanthin-5,6-Epoxide	C39H54O5	620.435	5.37092	5.21813	0.0416362	0.00382353
pos_5432	Carteolol	C16H24N2O3	325.211	5.03006	4.98123	0.0140737	0.0362474
pos_5433	N,N-Bis(2-Hydroxyethyl)Dodecanamide	C16H33NO3	288.252	4.75241	4.69289	0.0181835	0.30838
pos_5434	7-Methyl-N-(3-Methylbutyl)-5,6-Dihydro-4H-Thieno[2,3-B]Pyridine-2-Carboxamide	C14H22N2OS	267.155	4.62921	4.64878	-0.00608515	0.3992
pos_5441	Cyclohexaneundecanoic Acid	C17H32O2	332.257	4.95612	4.91378	0.0123776	0.778608
pos_5444	Tetranor 12-Hete	C16H26O3	249.184	4.8805	4.30428	0.181257	8.68191e-10
pos_5449	C5A Receptor Antagonist, W-54011	C30H36N2O2	457.29	4.7097	4.61098	0.030564	0.0988472
pos_5450	[(3S,4S,5S,6R)-3,4,5-Trihydroxy-6-(Hydroxymethyl)Oxan-2-Yl] Octadec-9-Enoate	C24H44O7	445.312	5.30633	5.31617	-0.00267222	0.709046
pos_5452	Arg Pro Leu	C17H32N6O4	385.255	5.71361	5.6928	0.00526283	0.0909011
pos_5458	Armillaramide	C34H69NO4	556.527	6.80431	6.36041	0.0973291	1.59539e-05
pos_5461	2-(5,8-Tetradecadienyl)Cyclobutanone	C18H30O	263.236	5.40106	5.39634	0.0012608	0.897643
pos_5469	Pyridin-2-Yl-[1-(Thiophen-2-Ylmethyl)Piperidin-4-Yl]Methanol	C16H20N2OS	289.137	4.69918	4.68202	0.00527827	0.509936
pos_5471	2,6-Di-Tert-Butyl-P-Benzoquinone	C14H20O2	221.153	4.73813	4.55679	0.0562988	1.30088e-08
pos_5477	N-(2,3-Dihydro-1,4-Benzodioxin-6-Yl)-4-(2-Methoxyethoxy)Piperidine-1-Carboxamide	C17H24N2O5	337.176	4.42972	4.37776	0.0170244	0.272617
pos_5499	N-Palmitoyl Glutamic Acid	C21H39NO5	350.265	5.34525	5.18093	0.0450472	1.65466e-05
pos_5503	Dihydrozeatin	C10H15N5O	239.161	6.05819	6.04933	0.00211208	0.448945
pos_5504	N(Tele)-Methylhistaminium	C6H12N3+	181.119	4.83549	4.8321	0.0010125	0.83208
pos_5505	Pa(6 Keto-Pgf1Alpha/18:4(6Z,9Z,12Z,15Z))	C41H67O12P	783.441	5.78614	5.78603	2.79858e-05	0.992639
pos_5517	D6-Ambrettolide	C16H28O2	270.242	5.09403	4.82007	0.0797525	1.56817e-05
pos_5518	1-(Benzylamino)-3-(3,4-Dimethylphenoxy)Propan-2-Ol	C18H23NO2	268.169	4.80879	3.47804	0.467401	4.86397e-12
pos_5526	5Z-Dodecenoic Acid	C12H22O2	253.179	5.16624	3.93116	0.394158	1.69799e-09
pos_5527	5-(4-Hydroxypentyl)Benzene-1,3-Diol	C11H16O3	197.116	4.80613	3.05056	0.655799	3.13863e-06
pos_5528	9,12,13-Trihome	C18H34O5	394.255	5.27649	5.27662	-3.41525e-05	0.991742
pos_553	L-Cycloserine	C3H6N2O2	103.05	3.13686	3.52057	-0.166488	0.00506136
pos_5543	Xanthoxyline	C10H12O4	197.08	4.20491	4.23447	-0.0101067	0.44352
pos_5549	11-Hydroxyhexadecanoic Acid	C16H32O3	336.25	5.96274	6.01766	-0.0132284	0.408528
pos_5551	Falcarindiol	C17H24O2	261.184	4.4526	4.55421	-0.0325535	0.0021381
pos_5555	Diphenylamine	C12H11N	170.096	4.60368	3.59487	0.356847	4.99445e-12
pos_5573	Cuda	C19H36N2O3	341.276	5.54274	5.63157	-0.0229377	8.99339e-06
pos_5582	Ethyl 1-[3-(6-Methoxy-2-Oxo-1H-Quinolin-3-Yl)Propanoyl]Piperidine-4-Carboxylate	C21H26N2O5	387.192	5.95431	5.84442	0.0268739	0.193995
pos_5584	Meprylcaine	C14H21NO2	236.164	4.76108	4.41633	0.108441	0.0263127
pos_5585	Ethyl 2-Amino-2-Phenylacetate	C10H13NO2	180.101	4.21667	3.93747	0.0988359	0.0577931
pos_5593	2-Amino-3-[(Z)-12,13-Dihydroxyoctadec-9-Enoyl]Oxypropanoic Acid	C21H39NO6	366.26	5.00399	4.75045	0.075016	7.96302e-05
pos_5601	(4S,8R)-8,9-Dihydroxy-P-Menth-1(6)-En-2-One	C10H16O3	207.098	5.46744	5.47923	-0.0031079	0.335688
pos_5602	2-Aminopurine	C5H5N5	177.088	6.64523	6.64022	0.00108991	0.623838
pos_5605	1-[(1R)-1-Methyl-5-Phenyl-3,4-Dihydro-1H-Isoquinolin-2-Yl]Propan-1-One	C19H21NO	280.169	5.17314	4.61352	0.165174	2.6697e-10
pos_5607	N-(2-Methyl-1-Phenylprop-1-Enyl)Acetamide	C12H15NO	190.122	4.43091	2.88736	0.617851	2.09313e-09
pos_5611	Pg(5-Iso Pgf2Vi/A-13:0)	C37H67O13P	755.41	5.46984	5.47003	-4.99378e-05	0.99542
pos_5613	Cocamidopropyl Betaine	C19H38N2O3	343.294	4.94725	5.30933	-0.101904	9.53961e-09
pos_5629	Austinoneol	C24H30O6	415.21	7.7845	7.8788	-0.0173714	0.000112523
pos_5633	Fa(18:2+3O)	C18H32O5	293.21	5.24985	5.11779	0.0367538	0.432463
pos_5634	7-Epi-12-Hydroxyjasmonic Acid	C12H18O4	281.137	5.98865	6.08915	-0.0240095	7.74824e-05
pos_5636	Triallyl Cyanurate	C12H15N3O3	250.118	4.54084	4.58379	-0.0135841	0.439713
pos_564	N-Acetylhistidine	C8H11N3O3	198.087	4.32868	4.39601	-0.0222671	0.190918
pos_5641	O-Xylene	C8H10	107.085	4.6814	4.80015	-0.0361373	1.27073e-06
pos_565	N-Acetyl-D-Glucosamine	C8H15NO6	204.086	4.21165	5.7628	-0.452383	4.36125e-19
pos_5652	Tetrahydropersin	C23H44O4	402.354	4.86184	4.87989	-0.0053479	0.852139
pos_5653	16-[[(Z)-1-Carboxyprop-1-Enyl]Amino]-16-Oxohexadecanoic Acid	C20H35NO5	352.245	4.50605	4.30222	0.0667838	0.159168
pos_5659	5-(Hydroxymethyl)-3-(1-Hydroxy-8-Methylnonyl)Oxolan-2-One	C15H28O4	237.184	4.55738	3.76582	0.275239	4.74123e-09
pos_5660	Alpha-Cyperone	C15H22O	219.173	4.76807	4.11066	0.214038	1.08248e-07
pos_5665	Lys-Lys-Thr	C16H33N5O5	393.284	5.908	5.87664	0.00767808	0.361965
pos_5667	Arachidoyl Ethanolamide	C22H45NO2	356.351	5.9027	6.14004	-0.0568732	1.22323e-07
pos_5669	Tris(1-Chloro-2-Propyl) Phosphate	C9H18Cl3O4P	327.007	5.13694	5.10567	0.00880918	0.301267
pos_567	Glucose	C6H12O6	222.096	2.88472	4.75829	-0.722011	1.84435e-28
pos_5670	Spisulosine	C18H39NO	286.309	5.25158	5.10048	0.0421189	0.0112291
pos_5688	R-Deprenyl N-Oxide	C13H17NO	226.122	6.46749	6.1013	0.0840878	0.000734486
pos_5690	Dactimicin	C18H36N6O6	455.257	4.77347	4.8301	-0.017014	0.200414
pos_5705	Monomethyl Glutaric Acid	C6H10O4	147.065	4.49883	4.50879	-0.00318783	0.739394
pos_5707	Cyclohexanecarboxylic Acid	C7H12O2	93.0694	4.20259	4.20556	-0.00101911	0.919912
pos_5715	Benzyldimethyltetradecylammonium	C23H42N+	332.33	3.75803	3.84984	-0.0348221	0.723711
pos_5719	Styrene	C8H8	105.069	5.68854	5.68757	0.000245453	0.9602
pos_5727	N-Acetyl-B-Glucosaminylamine	C8H16N2O5	253.14	5.63615	5.61955	0.00425375	0.192228
pos_573	N-Benzyl-N-Isopropyl-4-Methyl-1,2,3-Thiadiazole-5-Carboxamide	C14H17N3OS	308.144	4.46951	4.73636	-0.083663	5.13609e-05
pos_5736	Tuberculostearic Acid	C19H38O2	316.32	6.32052	6.38755	-0.015218	0.0475313
pos_5737	9-Hydroxyundecanoylcarnitine	C18H35NO5	310.234	5.52092	5.38691	0.0354528	1.71234e-06
pos_5738	Alpha-Bisabolol Oxide A	C15H26O2	271.226	5.16847	5.03059	0.0390083	4.82036e-08
pos_5752	Diethyltoluamide	C12H17NO	192.137	5.2108	4.96765	0.068942	7.56675e-05
pos_5757	Propafenone	C21H27NO3	306.184	4.85087	4.69821	0.0461344	0.433001
pos_576	Nadh	C21H29N7O14P2	720.138	4.59778	4.34626	0.0811617	2.86001e-08
pos_5770	2-{2-[(4-Fluoro-1-Methyl-1H-Indazol-3-Yl)Amino]-2-Oxoethoxy}Acetic Acid	C12H12FN3O4	282.088	5.12889	1.82645	1.4896	7.7693e-29
pos_5772	1,3-Dibenzylurea	C15H16N2O	241.133	5.25272	4.92433	0.0931362	0.0248185
pos_5796	Docosanedioic Acid	C22H42O4	388.341	4.74225	4.54803	0.0603291	0.0508513
pos_5798	13-Azaprostanoic Acid	C19H37NO2	344.315	5.51373	5.15586	0.0968156	1.2331e-06
pos_5804	Nootkatone	C15H22O	219.174	4.24958	3.57892	0.247798	0.000130814
pos_5828	Cer(15:0_2O/2:0)	C17H35NO3	302.268	5.30816	4.81279	0.141338	1.87611e-15
pos_5847	Geranyl Acetate	C12H20O2	214.179	5.81754	5.04475	0.205625	6.31756e-10
pos_5848	Spb(16:1_2O)	C16H33NO2	272.257	6.65826	6.32127	0.0749317	4.4263e-11
pos_585	(+/-)-Threo-1-(P-Hydroxyphenyl)Propylene Glycol 4'-Glucoside	C15H22O8	330.128	4.05547	4.56602	-0.171068	0.00239866
pos_5853	Ax 048	C22H41NO4	384.307	6.83419	6.84154	-0.00155121	0.893356
pos_5876	12-Aminododecanoic Acid	C12H25NO2	216.195	4.32685	3.88272	0.156249	4.98225e-11
pos_5878	5-Phenylvaleric Acid	C11H14O2	179.106	3.7792	3.46417	0.125571	1.55411e-06
pos_5905	2-Chlorohexadecanoic Acid	C16H31ClO2	308.234	5.10467	3.58769	0.508764	4.60388e-15
pos_5910	Ethyl 3-(N-Butylacetamido)Propionate	C11H21NO3	216.159	4.44334	4.29674	0.0484	0.00225473
pos_5914	4-Ethylbenzaldehyde	C9H10O	135.08	4.01614	3.9756	0.0146372	0.105179
pos_592	Doxyl	C5H11NO2	100.075	4.80992	4.71901	0.0275276	0.0133464
pos_5921	Gentian Violet Cation	C25H30N3+	372.242	3.9895	3.98325	0.00226303	0.970337
pos_5922	Dienogest	C20H25NO2	312.195	4.85674	4.75798	0.0296401	0.595696
pos_5925	N'-(2-Fluorophenyl)-5-Isoxazolecarbohydrazide	C10H8FN3O2	222.067	4.0897	3.81509	0.100277	6.32388e-06
pos_593	Aminolevulinic Acid	C5H9NO3	114.055	4.61901	4.94985	-0.0998005	1.33176e-11
pos_5933	Xanomeline	C14H23N3OS	282.162	5.47306	5.50455	-0.00827791	0.0161504
pos_5934	3-(L-Menthoxy)-2-Methylpropane-1,2-Diol	C14H28O3	262.237	3.87394	4.70298	-0.279776	6.42249e-16
pos_594	Picolinic Acid	C6H5NO2	124.039	4.44066	4.14277	0.100179	3.57909e-10
pos_5945	Ser-Ala	C6H12N2O4	209.114	3.543	2.87774	0.300038	0.00047917
pos_5950	Spb(14:0_2O)	C14H31NO2	246.242	6.14124	6.2534	-0.0261114	0.0010824
pos_596	Adenine	C5H5N5	136.061	4.90825	4.68968	0.0657208	0.0191106
pos_5970	Lobucavir	C11H15N5O3	283.15	6.02474	6.0343	-0.00228975	0.564695
pos_5975	(Z)-3-Methyl-2-(2-Pentenyl)-2-Cyclopenten-1-One	C11H16O	147.116	4.14372	3.45575	0.261927	1.50196e-10
pos_5980	Delta-Hydroxylysylnorleucine	C12H25N3O5	292.187	5.55359	5.10688	0.12098	0.000102542
pos_5983	Levomepromazine	C19H24N2OS	329.167	4.11543	5.00073	-0.281096	0.000273361
pos_599	1-Acetylproline	C7H11NO3	158.081	3.99904	4.93001	-0.301938	2.50886e-13
pos_5992	2,6-Di-Tert-Butyl-4-[(Dimethylamino)Methyl]Phenol	C17H29NO	264.231	6.5034	5.90796	0.138534	0.000112574
pos_5995	2-Methyl-3-(2-Pentenyl)-2-Cyclopenten-1-One	C11H16O	187.111	4.32658	3.85096	0.168009	0.0017387
pos_6000	(Z)-3-Oxo-2-(2-Pentenyl)-1-Cyclopenteneacetic Acid	C12H16O3	209.116	3.5472	3.00653	0.238583	0.0172795
pos_6008	4-Methylphthalic Anhydride	C9H6O3	163.038	4.96375	4.89986	0.0186905	0.00856895
pos_6022	Arg Pro Gly	C13H24N6O4	329.192	4.07301	4.11742	-0.015644	0.209548
pos_6030	Procyclidine	C19H29NO	305.258	3.86443	3.82566	0.0145471	0.558596
pos_6032	Phenylalanylisoleucine	C15H22N2O3	261.159	3.85744	3.2962	0.226839	0.000482499
pos_6033	2-Hydroxycampholonic Acid	C10H16O4	223.093	4.33271	3.8083	0.186126	1.0553e-11
pos_6045	Cucurbic Acid	C12H20O3	177.127	5.3793	4.97165	0.113693	0.000971772
pos_6054	13-Hydroxyhexadecanoic Acid	C16H32O3	290.268	4.29423	3.5048	0.293067	2.57176e-08
pos_6057	N-[4-[Acetyl(3-Aminopropyl)Amino]Butyl]-N-(3-Aminopropyl)Acetamide	C14H30N4O2	319.273	4.56083	4.63477	-0.0232009	0.571263
pos_6064	Oxymesterone	C20H30O3	336.252	4.12535	4.34361	-0.0743765	0.167441
pos_6065	N1-[2-(2-Pyridyl)Ethyl]-2-Aminobenzamide	C14H15N3O	242.128	2.90947	4.17268	-0.520216	1.29659e-14
pos_607	(2S)-5-Amino-2-[(2-Carboxy-2-Oxoethyl)Amino]-5-Oxopentanoic Acid	C8H12N2O6	233.076	4.09669	5.79067	-0.49927	8.62457e-12
pos_6072	5-O-Methylembelin	C18H28O4	326.231	4.82986	5.13678	-0.0888836	0.0767608
pos_6076	(S)-(-)-Perillyl Alcohol	C10H16O	135.116	3.80423	3.32244	0.19536	9.56055e-08
pos_6080	9,10-Epoxy-18-Hydroxy-Octadecanoic Acid	C18H34O4	332.278	4.7177	3.24766	0.538686	1.49234e-12
pos_6084	(5E,7E)-3-Aminoundeca-5,7-Dienoic Acid	C11H19NO2	198.148	4.72493	4.21564	0.164542	1.93782e-09
pos_6098	(R)-3-Hydroxy-Hexadecanoic Acid	C16H32O3	290.268	4.2837	3.67981	0.219225	4.49581e-07
pos_610	(E)-4-[(1-Methoxy-1-Oxopropan-2-Yl)Amino]-4-Oxobut-2-Enoic Acid	C8H11NO5	256.081	4.68871	4.08413	0.199164	2.63734e-08
pos_6103	N-(2,4-Dimethylphenyl)Acetamide	C10H13NO	164.106	4.23864	4.24023	-0.000543786	0.983214
pos_6105	9-Aminocamptothecin	C20H17N3O4	396.158	4.67412	3.74113	0.32122	0.000213571
pos_6106	Lamivudine	C8H11N3O3S	271.086	4.23673	3.73666	0.181203	1.25409e-07
pos_611	(2S,4R)-4-(Beta-D-Glucopyranosyloxy)-2-Pentanol	C11H22O7	267.144	4.23406	5.71747	-0.433334	6.12103e-15
pos_6110	2,2'-Dihydroxychalcone	C15H12O3	223.074	5.02156	2.92784	0.7783	5.22298e-16
pos_6111	Thiarabine	C9H13N3O4S	242.057	4.67157	4.86289	-0.0579068	9.27852e-10
pos_6113	Fexinidazole	C12H13N3O3S	244.054	4.07681	4.35206	-0.09426	4.3301e-09
pos_6173	Cay10415	C19H18N2O4S	371.108	4.27379	3.71794	0.201011	3.76084e-06
pos_6175	Dodecanoic Acid	C12H24O2	218.211	6.01878	6.18706	-0.0397815	6.70388e-05
pos_6183	Arg Ala Glu Lys	C20H38N8O7	503.294	4.68636	4.55722	0.0403143	0.696537
pos_6191	6,8-Dimethoxy-3-Methyl-3,4-Dihydroisocoumarin	C12H14O4	205.085	4.27377	3.92897	0.121358	0.00382267
pos_6205	M-Xylene	C8H10	107.085	3.92271	4.06194	-0.0503189	0.0435969
pos_623	Aminocaproic Acid	C6H13NO2	132.101	4.88925	4.72202	0.0502111	0.256111
pos_6231	4-Chloro-2,5-Dimethoxyaniline	C8H10ClNO2	188.047	4.897	3.88104	0.335453	0.000597331
pos_6237	1-Methylbenzotriazole	C7H7N3	134.071	3.89259	4.00772	-0.0420528	2.80113e-05
pos_6241	Dichlorophenyl-Bis-Triazolylpropanol	C13H12Cl2N6O	402.061	4.83633	5.14768	-0.0900079	9.51688e-05
pos_6242	Lumichrome	C12H10N4O2	243.087	5.64963	6.33436	-0.165042	4.91223e-19
pos_6254	N-Acetyldopamine	C10H13NO3	178.086	3.52576	3.34853	0.0744069	0.114788
pos_6269	5-Methyl-1H-Benzotriazole	C7H7N3	134.071	4.22627	4.27044	-0.0149989	0.066243
pos_6274	Indole-3-Carboxaldehyde	C9H7NO	146.06	5.00491	4.08156	0.294223	5.83577e-26
pos_628	Pyridoxine	C8H11NO3	170.081	4.30642	6.32657	-0.554934	5.27893e-23
pos_6319	Methyl Eugenol	C11H14O2	179.106	3.62204	3.71899	-0.038108	0.117064
pos_6322	O-Pimeloylcarnitine	C14H25NO6	304.174	4.1304	3.93472	0.0700209	0.515273
pos_6345	Quinaprilat	C23H26N2O5	465.196	5.1434	4.14404	0.311684	2.8495e-08
pos_6359	Lyciumoside Iv	C38H64O16	741.411	2.80969	4.13243	-0.556581	2.23871e-05
pos_6361	3,4-Difluoro-N-[3-(2-Oxopiperidin-1-Yl)Phenyl]Benzamide	C18H16F2N2O2	331.125	4.11989	4.49266	-0.124967	1.63953e-07
pos_6371	Arg-Asn-Lys	C16H32N8O5	417.258	4.05327	4.02919	0.00859538	0.944979
pos_638	Adenosine	C10H13N5O4	268.103	3.45151	5.7368	-0.733018	3.51716e-11
pos_6380	2,5-Dimethoxy-4-Ethylphenethylamine	C12H19NO2	210.148	3.73987	3.64732	0.0361532	0.449907
pos_6388	N-Acetyl-L-Phenylalanine	C11H13NO3	208.096	4.26821	4.01097	0.0896805	2.73377e-06
pos_6390	2-(3-Indolyl)Propionic Acid	C11H11NO2	190.085	3.97682	3.71044	0.100024	2.20158e-08
pos_6395	Val-Leu	C11H22N2O3	213.159	3.95917	3.33962	0.245511	0.00737018
pos_640	2-Mercaptoethanol	C2H6OS	79.0209	5.52874	5.03487	0.134999	0.0272629
pos_6407	Capric Acid	C10H20O2	195.137	4.00642	2.86358	0.484494	2.42851e-11
pos_6413	Sedanolide	C12H18O2	212.164	5.12661	3.80455	0.430279	2.67533e-20
pos_6427	N6-Methyl-2'-Deoxyadenosine	C11H15N5O3	270.096	2.53803	5.1457	-1.01966	1.64645e-22
pos_6428	Pro-Phe	C14H18N2O3	245.127	4.46419	4.01996	0.151217	0.00225477
pos_6430	2-Cyano-3-(3,4-Dimethoxyphenyl)Acrylic Acid	C12H11NO4	234.075	4.22395	5.41093	-0.357282	1.98698e-14
pos_6434	(R)-2-Benzylsuccinate	C11H12O4	191.07	4.48647	2.69771	0.733844	1.90587e-13
pos_6443	Methoxamine	C11H17NO3	211.122	3.33855	3.37853	-0.0171754	0.835493
pos_6447	2,5-Dimethoxy-4-Methylamphetamine	C12H19NO2	210.148	4.60397	2.65919	0.791894	1.94447e-16
pos_6479	Cimiracemoside D	C37H58O11	696.435	4.24342	4.79073	-0.17502	4.67865e-07
pos_6484	Kapa	C9H17NO3	188.127	4.69758	4.60997	0.027161	0.243215
pos_6488	Hydroxy-Alpha-Sanshool	C16H25NO2	268.169	5.91454	5.01164	0.238984	0.000139685
pos_6489	Deprenyl	C13H17N	210.127	4.6523	3.95343	0.234839	0.000232129
pos_6506	Ephenidine	C16H19N	226.158	4.37366	4.28652	0.0290313	0.711094
pos_6511	1,4-Anhydro-2-(Cyclopentylamino)-2,5-Dideoxy-5-(Isonicotinoylamino)-D-Arabinitol	C16H23N3O3	306.18	4.28448	4.31426	-0.00999246	0.874838
pos_6538	5-Methoxyindole-3-Acetic Acid	C11H11NO3	188.07	3.9784	3.25588	0.289144	1.92286e-07
pos_6540	2-(1,3-Dioxoisoindol-2-Yl)-N-[(5-Methyl-1,2-Oxazol-3-Yl)Methyl]Acetamide	C15H13N3O4	300.099	4.79404	4.26732	0.167913	4.35429e-06
pos_6547	Candidin	C47H71NO17	921.468	3.29254	5.47353	-0.733272	5.26745e-23
pos_6560	Tetrahydrothiophene Sulfoxide	C4H8OS	105.036	4.38399	4.24677	0.0458798	0.199629
pos_6564	Bis(2-Ethylhexyl) Hydrogen Phosphate	C16H35O4P	340.258	4.88648	4.97912	-0.0270953	0.000699253
pos_6567	Propan-2-Yl N-Phenylcarbamate	C10H13NO2	180.101	2.90841	4.22412	-0.53842	2.55259e-18
pos_6568	Trigonelline	C7H7NO2	138.054	3.15606	4.4081	-0.482032	3.82195e-14
pos_6569	2-Hydroxybenzonitrile	C7H5NO	120.044	2.70625	4.8354	-0.837342	6.42336e-16
pos_6573	Triacanthine	C10H13N5	204.124	4.19615	4.29074	-0.0321592	0.0247253
pos_6578	3-[1-(2-Carboxyethyl)-1H-Benzo[D]Imidazol-2-Yl]Propanoic Acid	C13H14N2O4	263.102	3.41022	4.0722	-0.255943	6.30749e-11
pos_6580	Am2201 N-(3-Fluoropentyl) Isomer	C24H22FNO	360.179	3.87083	4.90948	-0.342928	9.52561e-05
pos_6583	4-Oxo-4-(4-Toluidino)But-2-Enoic Acid	C11H11NO3	206.08	3.32835	3.83187	-0.203242	0.0150083
pos_6585	Prednisolone Valerate Acetate	C28H38O7	504.3	4.57611	4.69749	-0.0377664	0.0012241
pos_6586	1-(3-Hydroxy-2,2,6-Trimethyl-3,4-Dihydrochromen-4-Yl)Pyrrolidin-2-One	C16H21NO3	258.148	5.66619	4.41432	0.360187	3.20491e-10
pos_6588	9H-Purine-9-Ol	C5H4N4O	137.045	4.95012	4.1034	0.270647	0.0031057
pos_6593	6-Hydroxybenzofuran-3(2H)-One	C8H6O3	151.038	5.10994	1.51991	1.74932	2.51097e-11
pos_6596	4-Methoxysalicylic Acid	C8H8O4	169.049	5.01494	2.6002	0.947614	2.60077e-13
pos_6601	Cathinone	C9H11NO	150.091	5.06251	4.84061	0.0646638	0.113741
pos_6603	Arphamenine B	C16H24N4O4	378.211	4.95398	4.88758	0.019466	0.797522
pos_6607	2-Amino-4-Cresol	C7H9NO	106.065	5.30573	5.03538	0.0754506	0.0441805
pos_6609	Triethylphosphite	C6H15O3P	166.077	5.17905	4.8963	0.0809959	0.0559872
pos_6611	Peg N12	C24H50O13	564.357	5.20986	5.56908	-0.0961945	5.6033e-09
pos_6614	Noroxyhydrastinine	C10H9NO3	192.065	2.82336	4.92801	-0.803593	7.14467e-16
pos_6627	L,L-Cyclo(Leucylprolyl)	C11H18N2O2	211.143	4.28619	4.0257	0.0904538	0.0365031
pos_6630	Rhodomyrtone	C26H34O6	460.273	4.8636	4.98031	-0.0342104	8.77016e-05
pos_6632	Gln-Gly-Arg	C13H25N7O5	360.2	3.83326	3.77981	0.0202594	0.834387
pos_6637	Val-Leu-Pro-Val-Pro	C31H53N7O8	652.4	4.56542	4.06307	0.168177	0.0520633
pos_6642	7-Amino-4-Methylcoumarin	C10H9NO2	176.07	3.32967	3.65357	-0.133928	0.251531
pos_6658	Salicylaldehyde	C7H6O2	123.044	3.70143	3.17218	0.222608	6.33009e-09
pos_6670	Arg-Met-Lys	C17H35N7O4S	416.248	5.00504	5.12446	-0.0340205	4.24919e-05
pos_6673	3Alpha-Hydroxy-3-Deoxyangolensic Acid Methyl Ester	C27H36O7	490.284	3.5592	4.29865	-0.272333	4.97757e-09
pos_6682	Vitamin B7	C10H16N2O3S	245.094	5.28316	5.89917	-0.159111	2.60645e-14
pos_6687	1-(4-Benzyl-3-Oxoquinoxalin-2-Yl)-N-Cycloheptylpiperidine-3-Carboxamide	C28H34N4O2	459.278	4.47422	4.88413	-0.126466	5.11137e-09
pos_6689	Duratocin	C45H69N11O12S	952.476	5.2698	5.88391	-0.159026	9.9716e-17
pos_6707	Dehydrosafynol	C13H10O2	216.101	2.73446	3.50706	-0.359011	0.00160197
pos_6720	4-(4-Chlorophenyl)Sulfonyl-5-Methylsulfanyl-2-Phenylpyrazol-3-Amine	C16H14ClN3O2S2	421.059	6.5802	5.27127	0.319979	2.74703e-10
pos_6723	Gln-Pro-Lys	C16H29N5O5	372.221	4.92965	5.06679	-0.0395872	9.21167e-06
pos_6726	Heliotrine	C16H27NO5	331.222	4.60773	4.35108	0.0826827	0.148686
pos_6729	Peramine	C12H17N5O	248.15	5.0759	2.91866	0.798356	0.000766486
pos_6730	Scopoletin	C10H8O4	193.049	3.7086	4.30985	-0.216765	2.87912e-08
pos_6737	2-Methylbenzophenone	C14H12O	214.122	4.89206	4.23088	0.209487	3.45787e-07
pos_6743	2,3-Butanediol Glucoside	C10H20O7	217.106	3.35275	3.9943	-0.252596	5.48937e-08
pos_6756	[(2S,3S,4S,5S,6R)-4,5-Dihydroxy-2,6-Dimethyloxan-3-Yl] Hydrogen Sulfate	C7H14O7S	243.054	7.27424	5.89132	0.304205	4.43793e-12
pos_6760	Cyanomethyl Methyl(Phenyl)Carbamodithioate	C10H10N2S2	223.036	5.18003	3.50779	0.562397	2.38378e-10
pos_6779	5-Hydroxyindol-2-Carboxylic Acid	C9H7NO3	178.049	3.8157	4.42228	-0.212841	1.06624e-12
pos_6787	Cysteinyl-Tryptophan	C14H17N3O3S	272.085	5.88848	3.72178	0.661902	1.86708e-10
pos_6789	Urolithin B	C13H8O3	212.046	5.64735	3.71031	0.606036	3.25408e-12
pos_6792	3-(4-Methylbenzoyl)Acrylic Acid	C11H10O3	191.07	4.2801	2.83511	0.594239	3.69671e-14
pos_6793	Flucloxacillin	C19H17ClFN3O5S	454.06	4.00406	4.2653	-0.0911828	0.0125508
pos_6812	Ethyl Levulinate	C7H12O3	145.085	3.89111	3.84285	0.0180078	0.392987
pos_6830	(S)-4',7-Dihydroxy-3',8-Diprenylflavanone	C25H28O4	393.208	4.25274	4.67512	-0.136612	2.36035e-07
pos_6845	1-Methyl-1,3-Cyclohexadiene	C7H10	95.0851	5.14919	4.63756	0.150981	7.69841e-09
pos_6848	Val-Pro	C10H18N2O3	197.128	4.37369	4.38383	-0.00334172	0.912764
pos_6850	1-Cyclohexyl-3-[[1-(Hydroxymethyl)Cyclopropyl]Methyl]Urea	C12H22N2O2	227.175	5.69237	5.86576	-0.0432872	2.01311e-09
pos_686	Dihydrocaffeic Acid	C9H10O4	165.054	4.09166	3.80087	0.106354	0.000155132
pos_6865	(E,E)-11,13-Octadecadien-9-Ynoic Acid	C18H28O2	331.222	4.78416	4.54356	0.0744417	0.277852
pos_6882	Proteinase Inhibitor E 64	C15H27N5O5	358.206	3.44274	4.16379	-0.274339	4.90984e-10
pos_6884	4-Acetylbenzo[D]Oxazol-2(3H)-One	C9H7NO3	210.075	3.07848	3.60617	-0.22825	0.000798767
pos_6900	(Z)-3-(4-Hydroxy-2-Propyloxolan-3-Yl)Prop-2-Enoic Acid	C10H16O4	165.09	4.08783	4.18026	-0.0322551	0.15052
pos_6902	Tyr-Pro	C14H18N2O4	261.122	3.85287	3.76072	0.0349238	0.546868
pos_6910	Caprolactam	C6H11NO	114.091	6.41001	6.38777	0.00501398	0.65252
pos_6923	2-Aminobutan-1-Ol	C4H11NO	72.0805	4.03971	3.96743	0.0260494	0.0538644
pos_6938	2-[(2-Hydroxy-3-Methylbutanoyl)Amino]-3-Methylbutanoic Acid	C10H19NO4	218.138	4.68879	4.82622	-0.0416773	0.382684
pos_6944	Alpha-[3-[(Hydroxymethyl)Nitrosoamino]Propyl]-3-Pyridinemethanol	C10H15N3O3	230.092	4.05894	4.18016	-0.0424554	0.0073765
pos_6957	6-Acetamidohexanoic Acid	C8H15NO3	206.138	4.08085	4.03098	0.0177373	0.77428
pos_6958	Flazine Methyl Ether	C18H14N2O4	345.086	4.13582	3.78142	0.129245	0.125986
pos_6970	1-(3,5-Dihydroxyphenyl)-2-Propanone	C9H10O3	167.07	4.45594	3.05093	0.546481	3.27681e-13
pos_7014	Fluroxypyr	C7H5Cl2FN2O3	254.974	5.23992	4.68246	0.162277	3.02273e-08
pos_7023	Isoindoline	C8H9N	119.072	5.24915	5.65109	-0.106445	2.29495e-12
pos_703	Paeonol	C9H10O3	167.07	3.19569	4.22489	-0.402785	1.44855e-12
pos_7032	Chlorobenzene	C6H5Cl	154.041	7.30188	7.65259	-0.0676811	5.52501e-12
pos_7034	Indole	C8H7N	118.065	5.47534	5.86654	-0.0995617	6.22967e-12
pos_7062	Homostachydrine	C8H15NO2	158.117	5.61395	3.96632	0.501215	4.40487e-10
pos_7077	2-Methylbutyroylcarnitine	C12H23NO4	246.169	4.3751	4.53461	-0.0516634	0.415472
pos_7086	3-Hydroxybenzaldehyde	C7H6O2	123.044	5.05855	3.64925	0.471122	4.71962e-18
pos_7088	Acetaminosalol	C15H13NO4	289.117	3.38365	3.91229	-0.209433	4.86963e-09
pos_7092	5'-Deoxy-5'-Methylthioadenosine	C11H15N5O3S	298.096	4.19044	5.1066	-0.285262	2.03365e-11
pos_7096	1,3,5-Triazin-2(1H)-One, 4-Amino-1-(2-Deoxy-Beta-D-Erythro-Pentofuranosyl)-	C8H12N4O4	193.071	2.90404	3.9458	-0.442253	1.21619e-15
pos_7122	Valeric Acid	C5H10O2	85.0644	4.32285	3.73017	0.212743	2.80702e-11
pos_7134	2-Methylbenzoic Acid	C8H8O2	137.059	3.08295	3.81219	-0.30631	3.07643e-07
pos_7138	Methionine Aspartate Aspartate	C13H19N3O10S	374.065	4.86456	3.8237	0.347339	1.67667e-06
pos_7157	1-(4-Methylpyridin-2-Yl)Pyrrolidine-2,5-Dione	C10H10N2O2	191.081	4.18437	3.6329	0.203889	1.02445e-05
pos_7169	3-Methylcatechol	C7H8O2	107.049	4.23364	4.0366	0.0687609	6.03466e-07
pos_7178	Beta-D-Glucopyranosylurea	C7H14N2O6	223.093	4.78137	2.75184	0.797026	2.57188e-21
pos_7197	Panthenol	C9H19NO4	206.138	3.72219	4.03772	-0.117389	0.0475529
pos_7220	(3R,4R,5R)-3-Fluoro-5-(Hydroxymethyl)Oxolane-2,3,4-Triol	C5H9FO5	210.079	4.71812	4.54395	0.0542642	0.16913
pos_7231	Trans-Zeatin	C10H13N5O	220.118	5.89271	4.13204	0.512076	6.08077e-16
pos_7235	Serotonin	C10H12N2O	177.102	3.43773	3.46568	-0.0116813	0.884162
pos_7252	Desciclovir	C8H11N5O2	192.087	1.77316	4.15581	-1.22881	9.82746e-13
pos_726	O-Acetyl-L-Homoserine	C6H11NO4	162.076	3.24868	3.76869	-0.214207	5.49925e-10
pos_7279	Cystinylglycine	C8H15N3O5S2	352.062	4.54829	5.46598	-0.265158	3.59773e-12
pos_7282	Neungc	C11H19NO10	325.102	3.88061	4.35028	-0.164826	6.20542e-06
pos_7284	2-Anilino-N-Cyclopentyl-4-Methyl-1,3-Thiazole-5-Carboxamide	C16H19N3OS	302.134	4.16369	4.36537	-0.0682436	0.0170594
pos_7289	Alpha-Methyltyrosine Methyl Ester	C11H15NO3	210.112	4.55498	3.42471	0.411462	1.04432e-15
pos_7290	1-Methyl-2-Nitro-3-((Tetrahydrofuran-3-Yl)Methyl)Guanidine	C7H14N4O3	207.087	6.40586	4.29811	0.575691	7.45983e-24
pos_7292	2-Amino-5-Methylbenzenesulfonic Acid	C7H9NO3S	188.037	3.18769	4.22703	-0.407132	5.09312e-12
pos_7298	Luteolin 3'-(4''-Acetylglucuronide)	C23H20O13	546.124	4.46083	4.62096	-0.0508788	0.0417676
pos_7301	P-Cttlvc-T	C50H67N11O10S2	1010.45	2.80098	5.81954	-1.05497	3.42917e-16
pos_7303	Frenolicin B	C18H16O6	657.203	3.39174	4.91677	-0.535686	4.89317e-18
pos_7324	Allyl Hexanoate	C9H16O2	121.101	3.58484	4.09411	-0.191639	0.000125233
pos_7339	Nikethamide 1-Oxide	C10H14N2O2	195.112	4.3291	3.53815	0.291072	4.62358e-10
pos_7342	Castanospermine	C8H15NO4	190.107	5.94593	6.07293	-0.0304913	0.0113475
pos_7347	Dimethylformamide	C3H7NO	74.0597	4.09179	4.18941	-0.0340172	0.00722958
pos_7398	Indoline	C8H9N	120.08	5.09053	4.96732	0.0353492	0.0177968
pos_7402	(E)-3-(7-Methoxy-1,3-Benzodioxol-5-Yl)Prop-2-En-1-Ol	C11H12O4	191.07	4.56356	5.04447	-0.144541	2.34856e-08
pos_7408	4-Pentenoic Acid	C5H8O2	83.0488	5.50059	5.69377	-0.049798	2.22756e-08
pos_7452	His-Ile	C12H20N4O3	251.149	3.28901	4.51298	-0.456429	1.58437e-12
pos_7459	N5,N5-Dimethyl-4-Nitro-2,1,3-Benzothiadiazol-5-Amine	C8H8N4O2S	225.042	3.3136	3.99895	-0.271221	1.53619e-12
pos_7467	Clavulanate	C8H9NO5	217.081	2.89679	3.21957	-0.15241	0.00170822
pos_7477	N-(5-Chloro-2-Methoxyphenyl)-3-Oxo-4H-1,4-Benzoxazine-2-Carboxamide	C16H13ClN2O4	333.062	3.4451	4.77089	-0.469712	5.06503e-11
pos_7482	(+/-)-Mevalonolactone	C6H10O3	131.07	4.17141	4.77316	-0.194407	2.62472e-06
pos_7484	3-Methyl-2-Butenal	C5H8O	85.0644	3.51501	4.03505	-0.199057	3.51099e-05
pos_7487	5-Chloro-6-Methoxymellein	C11H11ClO4	260.07	4.84153	4.41628	0.132632	3.1589e-08
pos_7523	2-Amino-2-Methyl-1,3-Propanediol	C4H11NO2	88.0753	5.98378	6.04932	-0.0157151	0.0377128
pos_7538	Glucosinalbin 4-(4-Acetylrhamnoside)	C22H31NO15S2	652.078	3.87177	4.68818	-0.276033	7.62878e-13
pos_7547	Lysylhydroxyproline	C11H21N3O4	314.17	3.12705	3.856	-0.302301	0.00222027
pos_7567	Miglitol	C8H17NO5	246.075	3.50672	4.15934	-0.246235	3.85698e-07
pos_7572	Cyclopentenyl Cytosine	C10H13N3O4	240.097	3.1658	4.79387	-0.598624	4.18614e-21
pos_7580	2'-Deoxy-2'-Methylenecytidine	C10H13N3O4	222.087	3.6514	4.63912	-0.345401	8.10044e-14
pos_7586	N-(2,3-Dihydro-1,4-Benzodioxin-6-Yl)Acetamide	C10H11NO3	211.107	4.65509	4.43202	0.0708454	3.24814e-07
pos_7615	N-Benzylethanolamine	C9H13NO	152.106	4.8885	3.95836	0.304492	9.87859e-07
pos_7620	4-Aminobenzoic Acid	C7H7NO2	138.054	3.43353	4.67286	-0.444613	4.02431e-12
pos_7623	5-Methylcytosine	C5H7N3O	126.066	3.25966	5.31539	-0.705455	1.05207e-13
pos_7624	4-Hydroxybenzyl Alcohol	C7H8O2	125.059	3.4422	5.00884	-0.541144	1.55553e-14
pos_7625	2-Phenylethylamine	C8H11N	122.096	3.4159	4.12928	-0.273623	0.000134329
pos_7629	L-Serine	C3H7NO3	106.049	4.3643	4.24971	0.0383854	0.0233827
pos_7659	Deoxyadenosine	C10H13N5O3	252.108	3.05765	4.26869	-0.481369	1.6277e-08
pos_7698	4-Methyl-4-Penten-2-One	C6H10O	99.0801	5.14598	5.26368	-0.0326251	6.6069e-06
pos_7800	2-Hydroxycinnamic Acid	C9H8O3	165.054	4.76802	4.56023	0.0642848	0.000578031
pos_7801	Octopamine	C8H11NO2	136.075	4.38885	4.17484	0.0721247	0.00021635
pos_7862	3-Hydroxybutyric Acid	C4H8O3	87.0437	6.10831	5.51518	0.147366	1.57314e-14
pos_7914	Noradrenaline	C8H11NO3	170.081	4.80922	6.40132	-0.412567	8.57329e-17
pos_7916	3-Pyridinepropionic Acid	C8H9NO2	152.07	3.89915	5.71939	-0.552702	4.45142e-12
pos_7985	L-Isoleucine	C6H13NO2	132.101	5.06687	4.89255	0.0505056	0.202944
pos_7987	Isonicotinamide	C6H6N2O	123.055	5.3067	5.50785	-0.0536738	0.0010725
pos_7990	Cyclic Adp-Ribose	C15H21N5O13P2	542.066	4.98459	5.79334	-0.216921	4.0573e-15
pos_8027	Nicotinic Acid	C6H5NO2	124.039	5.17652	4.6802	0.145413	1.08954e-08
pos_8030	4-Aminophenol	C6H7NO	110.06	3.43743	4.04613	-0.23521	3.40357e-06
pos_8033	Adenosine Monophosphate	C10H14N5O7P	348.069	5.21168	5.97518	-0.197234	2.04187e-21
pos_8056	Triisopropanolamine	C9H21NO3	192.159	3.59778	3.89247	-0.113581	0.0517884
pos_8061	Glycerol	C3H8O3	75.0438	2.6628	3.95779	-0.571748	4.37659e-12
pos_8064	Ala-Ile	C9H18N2O3	203.138	4.38815	4.60956	-0.0710148	3.71621e-06
pos_8089	Serine Glutamate	C8H14N2O7	233.076	4.46806	5.73252	-0.359521	1.4332e-13
pos_8096	L-Valine	C5H11NO2	118.086	4.75892	4.93287	-0.0517925	9.36336e-05
pos_8098	3-Methoxypropylamine	C4H11NO	72.0805	4.4117	4.51934	-0.0347775	0.00784317
pos_8218	N-Methylthreonine	C5H11NO3	134.081	3.25015	4.19112	-0.366829	6.64232e-09
pos_8229	L-Tyrosine	C9H11NO3	182.081	4.64649	4.24763	0.129484	1.30986e-09
pos_8230	N-Carboxyethyl-Gamma-Aminobutyric Acid	C7H13NO4	176.091	4.61735	5.16198	-0.16086	6.2528e-10
pos_8256	2-Amino-1,3-Propanediol	C3H9NO2	74.0598	3.84845	4.12954	-0.101701	1.92755e-05
pos_8269	Pyrrolidin-1-Yl-(6-Thiophen-3-Ylpyridin-3-Yl)Methanone	C14H14N2OS	259.092	3.01817	4.82526	-0.676933	2.14433e-10
pos_8282	Norvaline	C5H11NO2	118.086	5.10527	5.08603	0.0054478	0.557571
pos_8283	2-Amino-2-Methylpropan-1-Ol	C4H11NO	72.0805	4.72541	4.66405	0.018855	0.0631862
pos_8288	N1,N8-Diacetylspermidine	C11H23N3O2	230.185	7.34402	7.31291	0.00612463	0.507677
pos_8297	2-(Hydroxymethyl)-3-Methoxy-2H-Furan-5-One	C6H8O4	162.076	4.50901	4.85564	-0.10685	4.63674e-12
pos_8298	N-Methylanthranilic Acid	C8H9NO2	152.07	3.80047	5.65385	-0.573056	2.74975e-18
pos_8301	L-Methionine	C5H11NO2S	132.047	3.8049	4.44134	-0.223136	1.67716e-06
pos_8305	Nad	C21H28N7O14P2+	664.114	4.16312	6.06421	-0.542653	1.17305e-22
pos_8310	N,N-Dimethyl-5-Nitro-6-[3-(Trifluoromethyl)Phenoxy]Pyrimidin-4-Amine	C13H11F3N4O3	329.083	4.54688	4.54676	3.82195e-05	0.998746
pos_8311	Glucosylisomaltol	C12H16O8	289.091	4.61572	5.41961	-0.231634	7.59869e-11
pos_8313	N-(Thiophen-2-Ylmethyl)-4,5,6,7-Tetrahydropyrazolo[1,5-A]Pyridine-2-Carboxamide	C13H15N3OS	262.102	5.01918	5.38278	-0.100901	4.71917e-11
pos_8314	3-(2,3-Dihydroxypropyl)-6,8-Dihydroxyisochromen-1-One	C12H12O6	253.07	4.371	5.0679	-0.213422	3.99101e-10
pos_8315	Val-Lys	C11H23N3O3	246.18	4.85088	4.45435	0.123032	3.2844e-11
pos_8328	4-Guanidinobutyrate	C5H11N3O2	146.092	4.90256	4.36745	0.166744	1.9844e-12
pos_8333	Cytosine	C4H5N3O	112.05	3.54871	4.20139	-0.24357	2.53589e-08
pos_8344	Pyridoxal	C8H9NO3	168.065	4.1284	4.83369	-0.227541	1.97875e-21
pos_8345	Medicanine	C7H13NO3	160.096	4.54342	4.74777	-0.0634725	0.186383
pos_8352	5-Methyl-N-[(1-Methylbenzimidazol-5-Yl)Methyl]Thiophene-2-Carboxamide	C15H15N3OS	286.104	3.64731	3.81819	-0.0660538	0.207092
pos_8359	3-Hydroxy-Butanoyl-Dl-Homoserine Lactone	C8H13NO4	188.091	4.0892	4.17266	-0.0291482	0.153495
pos_8363	4-Acetamidobutyric Acid	C6H11NO3	146.081	4.41662	3.72885	0.24421	1.81539e-07
pos_8365	Ectoine	C6H10N2O2	143.081	4.2186	4.75351	-0.172227	8.02956e-07
pos_8366	4-Amino-5-Hydroxymethyl-2-Methylpyrimidine	C6H9N3O	140.081	5.10046	5.01798	0.0235219	0.00142681
pos_8380	Gibberellin A87	C19H22O7	426.153	2.34764	5.73051	-1.28745	2.61972e-23
pos_8385	Mertiatide	C8H13N3O5S	302.019	5.62147	6.14044	-0.127393	9.2725e-09
pos_8388	4-Amino-7-Phenylpyrazolo[5,1-C][1,2,4]Triazine-3-Carboxamide	C12H10N6O	255.097	5.67281	5.21455	0.121521	2.66689e-05
pos_8392	4-Morpholinepropanesulfonic Acid	C7H15NO4S	210.079	6.16647	7.26487	-0.236491	4.36708e-13
pos_8395	5-(Tert-Butyl)Isoxazole-3-Carbohydrazide	C8H13N3O2	184.107	5.28774	5.09735	0.0529058	0.00527808
pos_8399	1-Aminocyclobutane Carboxylic Acid	C5H9NO2	116.07	5.03344	5.23501	-0.0566464	3.60531e-09
pos_8417	8-Methylthiooctyl Glucosinolate	C16H30NO9S3-	499.096	2.94144	5.45937	-0.89221	1.96808e-19
pos_8433	Methionyl-Methionine	C10H20N2O3S2	263.086	5.64076	6.88366	-0.287285	4.00798e-19
pos_844	Linalool	C10H18O	137.132	4.35949	4.69115	-0.105781	0.00229475
pos_8446	Imidazole Lactic Acid	C6H8N2O3	157.06	3.48452	5.02439	-0.527989	1.07043e-12
pos_8454	Glu-Gly-His	C13H19N5O6	342.138	4.42108	5.84522	-0.402859	5.1227e-07
pos_8462	O-Oxalylhomoserine	C6H9NO6	192.05	4.93533	6.78465	-0.459127	5.816e-17
pos_8463	Levoglucosan	C6H10O5	163.06	3.39997	5.61406	-0.723524	1.64657e-14
pos_8464	L-Aspartic Acid	C4H7NO4	134.044	3.7376	5.18868	-0.473255	4.58229e-11
pos_8465	Phloroglucinol	C6H6O3	127.038	4.99247	5.77729	-0.210639	1.14469e-16
pos_8467	Ethanol	C2H6O	88.0753	4.73822	4.08682	0.213367	3.79046e-13
pos_8472	Bicyclol	C19H18O9	391.1	5.59634	5.59382	0.000648135	0.925936
pos_8483	D-Glucose	C6H12O6	198.096	1.92723	5.88387	-1.61024	2.86337e-12
pos_8487	Oxiracetam	C6H10N2O3	159.076	4.0375	4.69616	-0.218021	9.97381e-13
pos_8488	L-Threonine	C4H9NO3	120.065	2.63215	4.28234	-0.702161	1.48072e-18
pos_8512	2-Aminobutyric Acid	C4H9NO2	86.0597	3.93909	3.78017	0.0594121	0.0049565
pos_8521	Methylimidazoleacetic Acid	C6H8N2O2	141.065	4.36168	4.86179	-0.156603	0.000267497
pos_8535	Diethanolamine	C4H11NO2	106.086	4.37465	3.78788	0.207777	4.53971e-11
pos_8537	2-(Methylamino)Ethanol	C3H9NO	76.0754	4.53085	3.44357	0.395876	4.37956e-16
pos_8551	Pyridin-4-Ylmethyldiazene	C6H7N3	122.071	4.00074	4.51891	-0.175709	4.7904e-07
pos_870	2-Hydroxyphenylalanine	C9H11NO3	182.081	3.48936	3.94871	-0.178418	0.000198349
pos_879	Urocanic Acid	C6H6N2O2	139.05	3.22124	4.05205	-0.331038	7.95732e-09
pos_8805	Spermidine	C7H19N3	146.165	5.92268	4.69678	0.334578	6.76384e-07
pos_8920	P-Chlorophenylalanine	C9H10ClNO2	200.046	7.98418	8.34116	-0.063103	1.48662e-11
pos_8977	Heptaethylene Glycol Monododecyl Ether	C26H54O8	512.413	5.6544	5.64848	0.00151157	0.866501
pos_8979	Deoxycholylglutamine	C29H48N2O6	525.335	6.07017	6.0379	0.00768851	0.00497053
pos_8980	Carboxyethyllysine	C9H18N2O4	251.16	4.60081	4.90521	-0.0924277	2.87439e-05
pos_8981	Butyryl Trihexyl Citrate	C28H50O8	532.382	5.92552	5.6863	0.0594517	4.60951e-05

## Sheet: Data used in Fig. 4A
ID	Metabolite	Formula	M/Z	Mean of IP treatment	Mean of CK treatment	log2FC(IP/CK)	p value
neg_1283	Glucose 1-Phosphate	C6H13O9P	259.022	3.12198	4.21368	-0.432622	1.03634e-21
neg_2054	Pyruvate	C3H4O3	147.03	3.89956	4.1782	-0.0995708	4.8355e-08
neg_5205	Lactic Acid	C3H6O3	71.0137	2.97755	3.30771	-0.151706	2.82154e-08
neg_5563	Butyric Acid	C4H8O2	87.045	5.05465	3.67544	0.459695	2.27572e-14
neg_1033	Acetone	C3H6O	103.04	5.86877	5.55463	0.0793666	4.37313e-11
pos_8467	Ethanol	C2H6O	88.0753	4.73822	4.08682	0.213367	3.79046e-13
pos_576	Nadh	C21H29N7O14P2	720.138	4.59778	4.34626	0.0811617	2.86001e-08
pos_8305	Nad	C21H28N7O14P2+	664.114	4.16312	6.06421	-0.542653	1.17305e-22
neg_1760	Riboflavin	C17H20N4O6	375.131	4.91125	3.46467	0.503371	1.71161e-09
