# Supplementary material for: Iron plaques as terminal electron acceptors optimize clostridial fermentation and nitrogen fixation in rice rhizospheres
Source: ISME J. 2026 Apr 14;20(1):wrag088. doi: 10.1093/ismejo/wrag088 (PMC13134045; doi:10.1093/ismejo/wrag088)
Supplement: wrag088_Supplemental_Files [file wrag088_supplemental_files.zip › Data_S2_wrag088.xlsx]

## Sheet: Transcriptome
Gene_id	Average FPKM of Clostridium saccharoperbutylacetonicum RS-1 in Fe(III)-coupled fermentation	Average FPKM of Clostridium saccharoperbutylacetonicum RS-1 in classic fermentation	Log2FC(fold change)	p value	Gene name	Description
gene0001	2.90333	15.0433	-1.49408	4.79966e-06	dnaA	chromosomal replication initiator protein DnaA
gene0002	0.773333	2.96	-0.99232	0.0587863	dnaN	DNA polymerase III subunit beta
gene0003	0	0	0	1	rlbA	RNA-binding S4 domain-containing protein
gene0004	4.09667	8.95	-0.111413	0.839967	recF	DNA replication/repair protein RecF
gene0005	1.05667	6.82667	-1.6963	0.24133	remB	DUF370 domain-containing protein
gene0006	20.78	50.1033	-0.378424	0.122337	gyrB	DNA topoisomerase (ATP-hydrolyzing) subunit B
gene0007	23.5933	57.6667	-0.427073	0.0965571	gyrA	DNA gyrase subunit A
gene0014	0.0533333	0.163333	-0.281984	1	-	MULTISPECIES: HDIG domain-containing protein
gene0015	2.75667	11.0133	-0.905401	0.0995756	-	MULTISPECIES: transcription repressor NadR
gene0016	1.84667	6.04667	-0.817719	0.0400373	glpA	FAD-dependent oxidoreductase
gene0017	0.656667	7.18667	-2.37419	0.303927	-	MULTISPECIES: DUF1667 domain-containing protein
gene0021	0.666667	7.74333	-2.44347	0.00241539	speG	GNAT family protein
gene0022	1.17	5.15	-1.22822	4.42903e-05	addB	helicase-exonuclease AddAB subunit AddB
gene0023	1.11	2.87667	-0.495881	0.1461	addA	helicase-exonuclease AddAB subunit AddA
gene0024	0.603333	0.993333	0.180864	0.845504	dacC	MULTISPECIES: L,D-transpeptidase
gene0025	0	0	0	1	-	MULTISPECIES: DUF1189 family protein
gene0026	0.423333	1.39	-0.74555	0.343062	phoR	HAMP domain-containing sensor histidine kinase
gene0028	6.31667	6.50667	0.849165	0.013015	-	hypothetical protein
gene0029	25.6667	31.4133	1.00693	0.313148	-	hypothetical protein
gene0030	31.9667	26.8233	1.31644	0.00908428	-	aspartyl-phosphate phosphatase Spo0E family protein
gene0031	1.22333	2.84667	-0.351721	0.779087	-	MULTISPECIES: hypothetical protein
gene0032	1.51333	3.56	-0.140907	0.868474	psd	phosphatidylserine decarboxylase proenzyme Psd
gene0033	9.11667	25.6867	-0.458819	0.245412	rutR	TetR/AcrR family transcriptional regulator
gene0034	27.6867	60.48	-0.201858	0.500105	-	ATP-binding cassette domain-containing protein
gene0035	1.14333	1.44333	0.696379	0.519843	-	MULTISPECIES: DUF1836 domain-containing protein
gene0036	71.5033	183.53	-0.390488	0.26577	hlyIII	hemolysin III family protein
gene0037	8.60333	23.23	-0.42887	0.233957	proB	glutamate 5-kinase
gene0038	41.0133	77.9633	0.0136748	0.970001	proA	glutamate-5-semialdehyde dehydrogenase
gene0039	131.463	359.317	-0.327033	0.439476	mgsA	methylglyoxal synthase
gene0040	67.46	126.043	0.0414352	0.901077	carA	glutamine-hydrolyzing carbamoyl-phosphate synthase small subunit
gene0041	112.867	136.783	0.631911	0.00440245	carB	MULTISPECIES: carbamoyl-phosphate synthase large subunit
gene0042	19.9833	3.76333	3.54723	2.21509e-13	-	MULTISPECIES: hypothetical protein
gene0043	4.59	9.14667	0.0124479	0.984014	-	MULTISPECIES: HD-GYP domain-containing protein
gene0044	5.81	43.0567	-1.89685	1.38054e-10	murI	glutamate racemase
gene0045	54.3667	80.76	0.429132	0.236367	ppiB	peptidylprolyl isomerase
gene0046	15.46	19	0.803381	0.0666103	-	DUF3783 domain-containing protein
gene0047	24.31	29.42	0.693111	0.0200278	-	helix-turn-helix transcriptional regulator
gene0048	0.52	1.24667	-0.34657	0.496257	vpr	S8 family serine peptidase
gene0049	1.42667	19.9833	-2.88314	1.6982e-16	pflX	radical SAM protein
gene0050	0.116667	16.87	-5.81924	0.000447371	-	transporter
gene0051	4.16667	8.51333	-0.0984674	0.833413	-	TIGR01212 family radical SAM protein
gene0052	1.99	6.41	-0.649518	0.321795	comB	2-phosphosulfolactate phosphatase family protein
gene0053	5.95	1.19333	3.3356	9.65441e-10	-	helix-turn-helix domain-containing protein
gene0054	16.5967	25.9733	0.2718	0.444784	-	MULTISPECIES: cell division protein FtsZ
gene0055	28.2833	200.093	-1.50567	0.0116489	glpA	MULTISPECIES: (2Fe-2S)-binding protein
gene0056	0.08	0.713333	-2.35198	0.0619502	togB	ABC transporter substrate-binding protein
gene0057	0.133333	0.1	1.42264	0.247264	mcp	methyl-accepting chemotaxis protein
gene0058	19.6567	28.7867	0.34662	0.232832	ileS	isoleucine--tRNA ligase
gene0059	88.8267	64.0267	1.36592	3.36114e-05	lacI	MULTISPECIES: LacI family DNA-binding transcriptional regulator
gene0060	4.86333	5.62	0.67654	0.0318287	-	MULTISPECIES: MATE family efflux transporter
gene0061	1.00667	0	2.64819	1	-	MULTISPECIES: hypothetical protein
gene0062	0	0	0	1	-	MULTISPECIES: hypothetical protein
gene0063	0.513333	0.14	2.93639	0.13623	spmA	MULTISPECIES: nucleoside recognition domain-containing protein
gene0064	0	0.43	-2.4709	1	spmB	MULTISPECIES: spore maturation protein B
gene0065	23.64	59.77	-0.396969	0.155135	pepP	MULTISPECIES: aminopeptidase P family protein
gene0066	7.94	56.5133	-1.9149	3.18159e-17	pepP	aminopeptidase P family protein
gene0067	8.42333	9.78333	0.66745	0.00985872	metG	MULTISPECIES: methionine--tRNA ligase
gene0068	1.17	1.03	1.12751	0.153877	tatD	TatD family hydrolase
gene0069	129.803	681.25	-1.49594	5.24396e-10	rpfB	MULTISPECIES: ubiquitin-like domain-containing protein
gene0070	6.98333	23.1067	-0.744498	0.0311852	rnmV	ribonuclease M5
gene0071	2.73667	11.34	-1.08593	0.00263849	ksgA	MULTISPECIES: 16S rRNA (adenine(1518)-N(6)/adenine(1519)-N(6))-dimethyltransferase RsmA
gene0072	2.19667	5.99667	-0.592407	0.0728357	-	hypothetical protein
gene0073	0.773333	1.32333	0.0334641	0.985513	-	hypothetical protein
gene0074	43.8567	101.533	-0.241656	0.489294	umpA	prolipoprotein diacylglyceryl transferase
gene0075	5.83667	15.5767	-0.443482	0.351278	-	hypothetical protein
gene0076	52.88	152.113	-0.574394	0.0206506	mrp	Mrp/NBP35 family ATP-binding protein
gene0077	20.79	67.49	-0.468108	0.316308	fer	ferredoxin
gene0078	0.806667	11.6933	-2.89156	1.16135e-09	thiT	MULTISPECIES: energy-coupled thiamine transporter ThiT
gene0079	0	0	0	1	-	MULTISPECIES: hypothetical protein
gene0080	66.0133	111.083	0.1909	0.560453	nrdD	anaerobic ribonucleoside triphosphate reductase
gene0081	303.167	365.997	0.646614	0.00631861	nifV	homocitrate synthase
gene0082	840.25	853.373	0.884207	3.62609e-05	acnA	aconitate hydratase
gene0083	1.18333	16.3067	-2.89652	5.94803e-14	tyrS	tyrosine--tRNA ligase
gene0084	36.5533	61.4367	0.22215	0.540711	nrdG	MULTISPECIES: anaerobic ribonucleoside-triphosphate reductase activating protein
gene0085	17.6167	39.6167	-0.217172	0.542002	-	aldose 1-epimerase family protein
gene0086	0.943333	3.72	-1.1635	0.148829	-	DNA-3-methyladenine glycosylase
gene0087	0	0.28	-1.18788	1	pgpC	GtrA family protein
gene0088	18.5333	23.3367	0.584328	0.0560826	gtrB	glycosyltransferase family 2 protein
gene0089	8.69333	8.13667	1.02773	0.000201585	-	MULTISPECIES: HD-GYP domain-containing protein
gene0090	262.75	194.733	1.35834	1.00823e-10	serC	3-phosphoserine/phosphohydroxythreonine transaminase
gene0091	0.176667	0.416667	-0.442857	0.722643	-	hypothetical protein
gene0092	5.73667	22.9367	-0.982361	0.0134087	-	putative transcriptional regulator
gene0093	1.61333	6.76333	-0.776418	0.422045	-	MULTISPECIES: helix-turn-helix domain-containing protein
gene0094	0.726667	2.45	-0.842765	0.0570188	mcp	methyl-accepting chemotaxis protein
gene0095	0.206667	2.12667	-2.26302	0.129813	cheY	response regulator
gene0096	2.83667	2.31667	1.32221	0.068805	-	hypothetical protein
gene0097	7.77333	6.46	1.22278	0.0016375	-	class I SAM-dependent methyltransferase
gene0098	29.7467	12.86	2.18443	3.48147e-17	agrB	accessory gene regulator B family protein
gene0099	30.59	0	2.60322	0.351762	agrD	MULTISPECIES: cyclic lactone autoinducer peptide
gene0100	1	0.676667	1.43066	0.00745154	vicK	MULTISPECIES: PAS domain-containing sensor histidine kinase
gene0101	31.08	105.373	-0.842406	0.000152276	asnS	MULTISPECIES: asparagine--tRNA ligase
gene0102	6.16667	14.69	-0.32853	0.366693	-	metallophosphoesterase family protein
gene0103	5.73	26.24	-1.28724	7.80165e-07	murC	UDP-N-acetylmuramate--L-alanine ligase
gene0104	40.4767	23.3233	1.76204	8.12998e-07	purR	MULTISPECIES: pur operon repressor
gene0105	7934.88	4346.42	1.96407	2.82591e-12	spoVG	MULTISPECIES: septation regulator SpoVG
gene0106	15.23	39.56	-0.466783	0.080289	glmU	bifunctional UDP-N-acetylglucosamine diphosphorylase/glucosamine-1-phosphate N-acetyltransferase GlmU
gene0107	31.67	65.1333	-0.123438	0.687972	prsA	MULTISPECIES: ribose-phosphate diphosphokinase
gene0108	2.78	8.22	-0.613226	0.195586	resD	response regulator transcription factor
gene0109	0.42	0.956667	-0.313296	0.685969	vanS	HAMP domain-containing sensor histidine kinase
gene0110	2.7	8.96	-0.835182	0.150085	pth	MULTISPECIES: aminoacyl-tRNA hydrolase
gene0111	2.25	8.80333	-1.11424	2.41992e-05	mfd	transcription-repair coupling factor
gene0112	79.8767	3633.98	-4.58734	7.11963e-77	prsA	MULTISPECIES: peptidylprolyl isomerase
gene0113	1.89333	37.0833	-3.19529	1.42603e-14	spoVT	MULTISPECIES: stage V sporulation protein T
gene0114	0.28	8.3	-3.98916	3.28082e-16	spoVB	polysaccharide biosynthesis protein
gene0115	3.44333	10.91	-0.748481	0.0146619	yabN	MULTISPECIES: nucleoside triphosphate pyrophosphohydrolase
gene0116	1125.37	2572.57	-0.0802736	0.807903	hupB	HU family DNA-binding protein
gene0117	16.8067	20.88	0.687475	0.126782	lysS	MULTISPECIES: RNA-binding S4 domain-containing protein
gene0118	2.06667	0.776667	2.19439	0.358319	-	MULTISPECIES: sporulation protein YabP
gene0119	0.14	0.16	0.692575	1	-	MULTISPECIES: spore cortex biosynthesis protein YabQ
gene0120	140.797	245.743	0.343003	0.315474	divA	MULTISPECIES: septum formation initiator family protein
gene0121	120.277	251.307	-0.104361	0.745988	-	MULTISPECIES: S1 domain-containing RNA-binding protein
gene0131	0.52	3.33	-1.82054	9.64412e-06	spoIIE	stage II sporulation protein E
gene0132	0	0	0	1	-	-
gene0133	3.13333	7.51	-0.336016	0.3568	tilS	tRNA lysidine(34) synthetase TilS
gene0134	2.63667	8.38	-0.640337	0.215	hprT	MULTISPECIES: hypoxanthine phosphoribosyltransferase
gene0135	271.893	134.45	1.91338	7.54271e-11	ftsH	ATP-dependent zinc metalloprotease FtsH
gene0136	52.95	178.267	-0.895992	0.000592995	fhs	formate--tetrahydrofolate ligase
gene0137	5.39667	10.8267	-0.0400284	0.926217	coaX	MULTISPECIES: type III pantothenate kinase
gene0138	4.84667	6.26	0.501904	0.194559	dusB	MULTISPECIES: tRNA dihydrouridine synthase DusB
gene0139	7.83	20.11	-0.361785	0.366886	greA	MULTISPECIES: transcription elongation factor GreA
gene0140	58.03	127.137	-0.212974	0.395284	lysS	MULTISPECIES: lysine--tRNA ligase
gene0143	0	0	0	1	ssb	single-stranded DNA-binding protein
gene0145	20.4033	24.71	0.613537	0.019057	glyS1	glycine--tRNA ligase
gene0146	20.13	106.297	-1.49441	1.21535e-11	murD	UDP-N-acetylmuramoyl-L-alanine--D-glutamate ligase
gene0147	5.68667	1.75	2.61558	2.32553e-11	-	DUF5050 domain-containing protein
gene0155	0	0.05	-1.122	1	-	metal-dependent amidase/aminoacylase/carboxypeptidase
gene0156	0	0	0	1	-	MULTISPECIES: sigma factor G inhibitor Gin
gene0157	4.73667	10.47	-0.100328	0.850634	tmk	MULTISPECIES: dTMP kinase
gene0158	36.4833	50.87	0.581487	0.093479	-	MULTISPECIES: cyclic-di-AMP receptor
gene0159	7.36	7.88333	0.827197	0.0317963	holB	MULTISPECIES: DNA polymerase III subunit delta'
gene0160	20.98	29.4467	0.475974	0.0922201	-	MULTISPECIES: stage 0 sporulation family protein
gene0161	1.00333	2.41667	0.0206041	0.993671	copZ	MULTISPECIES: heavy-metal-associated domain-containing protein
gene0162	17382.6	34332.4	0.377382	0.31315	-	MULTISPECIES: 4Fe-4S binding protein
gene0163	0.0733333	0.343333	-0.849193	0.734369	-	MULTISPECIES: MBL fold metallo-hydrolase
gene0164	15.32	110.023	-1.77946	3.14302e-08	ctsR	MULTISPECIES: CtsR family transcriptional regulator
gene0165	28.34	144.853	-1.3452	1.4689e-07	mcsA	MULTISPECIES: UvrB/UvrC motif-containing protein
gene0166	27.7367	152.38	-1.53448	7.49427e-12	mcsB	protein arginine kinase
gene0167	74.2167	416.44	-1.61165	8.45305e-12	clpC	MULTISPECIES: ATP-dependent Clp protease ATP-binding subunit
gene0168	9.52	35.4033	-1.0285	0.00015052	radA	MULTISPECIES: DNA repair protein RadA
gene0169	15.6	34.8567	-0.216484	0.458579	disA	DNA integrity scanning protein DisA
gene0170	29.6433	48.08	0.205075	0.485784	-	PIN/TRAM domain-containing protein
gene0171	20.7833	32.2267	0.327527	0.291876	ispD	2-C-methyl-D-erythritol 4-phosphate cytidylyltransferase
gene0172	7.54333	10.0633	0.40629	0.264858	proS	proline--tRNA ligase
gene0173	14.35	32.4767	-0.300576	0.319497	cysS	MULTISPECIES: cysteine--tRNA ligase
gene0174	0.796667	2.29333	-0.449118	0.719707	mrnC	ribonuclease III domain-containing protein
gene0175	4.00667	9.99333	-0.414953	0.291876	rlmB	23S rRNA (guanosine(2251)-2'-O)-methyltransferase RlmB
gene0176	6.16	10.7533	0.215427	0.70327	-	NYN domain-containing protein
gene0177	12.4733	19.37	0.393171	0.318001	sigH	RNA polymerase sigma-H factor SigH
gene0179	621.637	2583.57	-1.17334	9.12721e-08	tuf	MULTISPECIES: elongation factor Tu
gene0180	5.14667	19.52	-0.943815	0.121603	rpmG	MULTISPECIES: 50S ribosomal protein L33
gene0181	9.90667	49.2167	-0.879674	0.418684	secE	MULTISPECIES: preprotein translocase subunit SecE
gene0182	127.823	396.767	-0.678797	0.0034479	nusG	MULTISPECIES: transcription termination/antitermination protein NusG
gene0183	245.123	509.55	-0.0964667	0.804126	rplK	MULTISPECIES: 50S ribosomal protein L11
gene0184	150.6	398.667	-0.465454	0.105233	rplA	MULTISPECIES: 50S ribosomal protein L1
gene0185	77.8033	162.283	-0.0949067	0.839967	rplJ	MULTISPECIES: 50S ribosomal protein L10
gene0186	206.74	324.31	0.365299	0.258547	rplL	MULTISPECIES: 50S ribosomal protein L7/L12
gene0187	52.99	82.8933	0.204777	0.472278	rpoB	DNA-directed RNA polymerase subunit beta
gene0188	120.717	154.51	0.477049	0.0861438	rpoC	MULTISPECIES: DNA-directed RNA polymerase subunit beta'
gene0189	280.243	431.453	0.332058	0.24133	rpsL	30S ribosomal protein S12
gene0190	352.92	526.92	0.43664	0.0714181	rpsG	30S ribosomal protein S7
gene0191	206.79	278.727	0.423869	0.15066	fusA	MULTISPECIES: elongation factor G
gene0192	1473.25	2714.45	-0.0067677	0.986987	tuf	MULTISPECIES: elongation factor Tu
gene0193	159.863	190.813	0.628821	0.0729034	rpsJ	MULTISPECIES: 30S ribosomal protein S10
gene0194	242.507	238.547	0.900822	0.0144618	rplC	MULTISPECIES: 50S ribosomal protein L3
gene0195	245.867	255.723	0.839215	0.0220145	rplD	MULTISPECIES: 50S ribosomal protein L4
gene0196	71.8167	80.11	0.932725	0.027616	rplW	MULTISPECIES: 50S ribosomal protein L23
gene0197	335.9	249.137	1.27189	0.000655733	rplB	MULTISPECIES: 50S ribosomal protein L2
gene0198	221.237	192.97	1.25434	0.0013121	rpsS	30S ribosomal protein S19
gene0199	7.43333	11.21	0.409887	0.68622	rplV	MULTISPECIES: 50S ribosomal protein L22
gene0200	109.76	84.4533	1.26741	0.00147554	rpsC	30S ribosomal protein S3
gene0201	360.66	226.793	1.58937	5.8531e-05	rplP	MULTISPECIES: 50S ribosomal protein L16
gene0202	28.6333	27.17	1.18808	0.137408	rpmC	MULTISPECIES: 50S ribosomal protein L29
gene0203	28.41	20.2733	1.55246	0.050194	rpsQ	MULTISPECIES: 30S ribosomal protein S17
gene0204	423.873	269.06	1.62746	3.1769e-05	rplN	MULTISPECIES: 50S ribosomal protein L14
gene0205	59.7967	72.29	0.721927	0.229521	rplX	MULTISPECIES: 50S ribosomal protein L24
gene0206	41.1067	43.2467	0.859467	0.021966	rplE	MULTISPECIES: 50S ribosomal protein L5
gene0207	439.977	466.553	1.06165	0.00538676	rpsN	MULTISPECIES: type Z 30S ribosomal protein S14
gene0208	10.7133	9.6	1.18981	0.0269741	rpsH	MULTISPECIES: 30S ribosomal protein S8
gene0209	133.473	109.773	1.17187	0.0016765	rplF	MULTISPECIES: 50S ribosomal protein L6
gene0210	278.247	246.117	1.14771	0.00236384	rplR	MULTISPECIES: 50S ribosomal protein L18
gene0211	290.963	194.65	1.48731	8.26201e-05	rpsE	MULTISPECIES: 30S ribosomal protein S5
gene0212	374.037	572.217	0.56632	0.260307	rpmD	MULTISPECIES: 50S ribosomal protein L30
gene0213	287.34	283.637	0.993981	0.00316815	rplO	MULTISPECIES: 50S ribosomal protein L15
gene0214	151.48	140.37	0.975265	0.00314303	secY	preprotein translocase subunit SecY
gene0215	125.433	124.637	0.976068	0.000554159	adk	adenylate kinase
gene0216	170.517	166.643	0.929939	0.000875184	map	MULTISPECIES: type I methionyl aminopeptidase
gene0217	18.68	24.8867	0.7106	0.0907669	-	MULTISPECIES: hypothetical protein
gene0218	5.05333	9.82	0.50352	0.815142	infA	MULTISPECIES: translation initiation factor IF-1
gene0219	16.51	26.05	0.375837	0.499216	rpmJ	MULTISPECIES: 50S ribosomal protein L36
gene0220	88.0533	151.793	0.206406	0.645821	rpsM	30S ribosomal protein S13
gene0221	360.203	366.137	0.966589	0.000730537	rpsK	MULTISPECIES: 30S ribosomal protein S11
gene0222	130.167	163.567	0.614398	0.0554143	rpsD	MULTISPECIES: 30S ribosomal protein S4
gene0223	125.177	144.067	0.70983	0.0117427	rpoA	MULTISPECIES: DNA-directed RNA polymerase subunit alpha
gene0224	175.48	218.183	0.764209	0.0303577	rplQ	MULTISPECIES: 50S ribosomal protein L17
gene0225	65.4733	112.823	0.146876	0.660904	ecfA1	energy-coupling factor transporter ATPase
gene0226	30.7567	68.6067	-0.220862	0.465177	ecfA2	MULTISPECIES: energy-coupling factor transporter ATPase
gene0227	20.54	57.4133	-0.570056	0.0379862	ecfT	energy-coupling factor transporter transmembrane component T
gene0228	6.50333	20.6	-0.716809	0.0195594	truA	tRNA pseudouridine(38-40) synthase TruA
gene0229	77.2333	213.593	-0.463396	0.0983724	rplM	MULTISPECIES: 50S ribosomal protein L13
gene0230	303.843	723.287	-0.20693	0.453198	rpsI	MULTISPECIES: 30S ribosomal protein S9
gene0231	0.316667	0.816667	-0.522246	0.766348	amiABC	MULTISPECIES: N-acetylmuramoyl-L-alanine amidase CwlD
gene0232	12.7267	32.1767	-0.351689	0.291876	fumA	fumarate hydratase
gene0233	29.9067	80.28	-0.417704	0.180714	fumB	Fe-S-containing hydro-lyase
gene0234	2.76	10.47	-0.963672	0.013015	-	hypothetical protein
gene0235	4.18667	16.31	-0.931917	0.0191956	vanRC	response regulator transcription factor
gene0236	2.49667	12.0433	-1.23344	0.00294821	vanSC	MULTISPECIES: HAMP domain-containing sensor histidine kinase
gene0237	19.09	21.7933	0.724173	0.0106724	nrdA	ribonucleoside-diphosphate reductase subunit alpha
gene0238	14.8433	19.9033	0.457255	0.150983	nrdB	MULTISPECIES: ribonucleotide-diphosphate reductase subunit beta
gene0239	54.53	156.33	-0.594024	0.0153087	ptsI	phosphoenolpyruvate--protein phosphotransferase
gene0240	3.24333	3.26667	0.948703	0.0138622	-	tetratricopeptide repeat protein
gene0241	0.216667	0.73	-0.825322	0.64744	cwlJ	MULTISPECIES: cell wall hydrolase
gene0242	11.5967	49.5233	-1.1078	0.000350189	dacA	TIGR00159 family protein
gene0243	21.0767	105.817	-1.44194	1.15426e-07	-	CdaR family protein
gene0244	5.46667	39.3533	-1.87341	6.48592e-11	-	FAD-dependent oxidoreductase
gene0245	83.0067	430.013	-1.46425	4.10763e-12	ptb	MULTISPECIES: phosphate butyryltransferase
gene0246	89.2033	85.54	0.899893	0.0113243	buk	butyrate kinase
gene0247	0.103333	0.373333	-1.07566	0.342796	-	hypothetical protein
gene0248	0.256667	0.85	-0.68538	0.489136	-	bifunctional glycosyltransferase family 2/GtrA family protein
gene0249	12.19	25.26	-0.0301664	0.947329	-	HD domain-containing protein
gene0250	15.6767	21.4933	0.49782	0.124904	folP	dihydropteroate synthase
gene0251	3.48	5.91667	0.199092	0.680488	sulD	2-amino-4-hydroxy-6-hydroxymethyldihydropteridine diphosphokinase
gene0252	8.02	12.93	0.248328	0.484342	-	AIM24 family protein
gene0253	3.31333	11.7933	-0.820854	0.120699	-	YerC/YecD family TrpR-related protein
gene0254	22.11	96.7467	-1.2082	1.43002e-08	glmM	MULTISPECIES: phosphoglucosamine mutase
gene0255	2.12667	5.08667	-0.410517	0.30687	-	alpha-L-fucosidase
gene0256	0.14	0.39	-0.737217	0.721643	-	YesL family protein
gene0257	0.15	0.753333	-1.36223	0.0362248	lacZ	glycoside hydrolase family 2 TIM barrel-domain containing protein
gene0258	0.436667	0.383333	1.02384	0.352898	lplB	ABC transporter permease subunit
gene0259	0.96	0.7	1.38899	0.0806967	lplC	carbohydrate ABC transporter membrane protein 2, CUT1 family
gene0260	1.24667	0.76	1.65832	0.0214195	-	alpha/beta hydrolase
gene0261	1.13	1.68	0.28385	0.580239	lplA	ABC transporter substrate-binding protein
gene0262	0.83	1.40333	0.103905	0.861295	xylS	alpha-xylosidase
gene0263	0.593333	2.00667	-0.843445	0.0882021	bglX	glycoside hydrolase family 3 C-terminal domain-containing protein
gene0264	0.106667	0.323333	-0.726317	0.591258	yesM	histidine kinase
gene0265	0.196667	0.333333	-0.00901645	0.995994	yesN	response regulator
gene0266	0.113333	1.06667	-2.20927	0.338161	-	MULTISPECIES: hypothetical protein
gene0267	153.297	582.123	-0.930628	0.00252246	ilvH	MULTISPECIES: acetolactate synthase small subunit
gene0268	54.6467	40.3567	1.27264	9.17395e-05	leuA	citramalate synthase
gene0269	125.887	138.657	0.695983	0.0493611	leuC	3-isopropylmalate dehydratase large subunit
gene0270	40.7767	49.5067	0.637257	0.0352338	leuD	MULTISPECIES: 3-isopropylmalate dehydratase small subunit
gene0271	240.867	179.67	1.27627	4.22642e-06	leuB	MULTISPECIES: 3-isopropylmalate dehydrogenase
gene0272	189.503	181.347	0.929551	4.21333e-05	ilvD	dihydroxy-acid dehydratase
gene0273	93.5133	111.75	0.627333	0.00342204	ilvB	biosynthetic-type acetolactate synthase large subunit
gene0274	234.393	604.683	-0.471177	0.0612549	ilvC	MULTISPECIES: ketol-acid reductoisomerase
gene0275	2.21667	14.13	-1.29053	0.383204	-	MULTISPECIES: GIY-YIG nuclease family protein
gene0276	77.4167	18.3367	2.91539	1.92451e-13	musE	ABC transporter substrate-binding protein
gene0277	15.8867	5.14	2.49553	1.5884e-14	musF	sugar ABC transporter permease
gene0278	4.57333	1.88667	2.166	7.38605e-06	musG	carbohydrate ABC transporter permease
gene0279	4.58	1.71333	2.29668	6.92561e-13	malQ	4-alpha-glucanotransferase
gene0280	18.3567	18.9067	0.928717	0.00142624	lacI	LacI family DNA-binding transcriptional regulator
gene0281	2.20667	1.45	1.40011	0.00463813	mcp	methyl-accepting chemotaxis protein
gene0282	1.42333	1.93333	0.506667	0.39037	capA	CapA family protein
gene0283	6.74	204.453	-4.06949	1.76575e-60	-	efflux RND transporter periplasmic adaptor subunit
gene0284	33.7867	892.407	-3.77851	9.94131e-46	-	ABC transporter ATP-binding protein
gene0285	6.90667	202.297	-3.98484	6.75858e-61	-	ABC transporter permease
gene0286	11.45	232.003	-3.46888	2.03282e-39	ssp	phosphatase PAP2 family protein
gene0287	11.6667	20.7233	0.0349447	0.93906	metB	PLP-dependent aspartate aminotransferase family protein
gene0288	28.6333	38.3367	0.466213	0.128417	metC	PLP-dependent transferase
gene0289	4.35	18.1767	-1.00541	0.0294094	mhqR	MULTISPECIES: MarR family transcriptional regulator
gene0290	141.587	851.87	-1.68357	8.0737e-08	-	TolC family protein
gene0291	30.22	42.4433	0.418969	0.224037	glmS	glutamine--fructose-6-phosphate transaminase (isomerizing)
gene0292	6.33	5.48667	1.1376	0.000409057	-	MULTISPECIES: patatin-like phospholipase family protein
gene0293	0	0	0	1	-	MULTISPECIES: hypothetical protein
gene0294	7.38	22.52	-0.718211	0.0289749	fabG	SDR family oxidoreductase
gene0295	101.767	365.09	-0.89106	0.000528307	yesN	AraC family transcriptional regulator
gene0296	25.0067	93.97	-0.8332	0.023561	-	hypothetical protein
gene0297	7.29	29.6233	-1.06906	0.00220707	padR	PadR family transcriptional regulator
gene0298	10.4133	20.98	-0.0554949	0.895622	arsB	flavodoxin family protein
gene0299	12.07	25.8833	-0.125569	0.741353	-	VC0807 family protein
gene0300	3.33	0.66	3.16616	5.74274e-13	mcp	methyl-accepting chemotaxis protein
gene0301	11.56	14.5	0.53483	0.0895456	glgP	glycogen/starch/alpha-glucan phosphorylase
gene0302	1.60667	1.98667	0.663086	0.368941	yesN	MULTISPECIES: helix-turn-helix domain-containing protein
gene0303	1.59333	0.663333	2.26307	0.0672563	-	MULTISPECIES: hypothetical protein
gene0304	1.26	1.58333	0.657781	0.4603	-	HutD family protein
gene0305	10.37	4.52333	2.13065	2.17832e-08	-	5-formyltetrahydrofolate cyclo-ligase
gene0306	4.12333	2.34	1.70667	1.10226e-10	sbcC	hypothetical protein
gene0307	22.4633	63.7	-0.64798	0.00726339	thrS	threonine--tRNA ligase
gene0308	0.316667	0.526667	0.133264	0.876782	mcp	methyl-accepting chemotaxis protein
gene0309	1.94	4.05	0.024077	0.987346	-	MULTISPECIES: HNH endonuclease signature motif containing protein
gene0310	10.2133	7.94667	1.2447	0.394034	-	MULTISPECIES: hypothetical protein
gene0311	7.01	26.18	-0.834195	0.029307	ispF	MULTISPECIES: 2-C-methyl-D-erythritol 2,4-cyclodiphosphate synthase
gene0312	0	0	0	1	-	hypothetical protein
gene0313	0.773333	2.21	-0.596738	0.420534	-	anti-sigma factor domain-containing protein
gene0314	1.55333	0.993333	1.51042	0.0139948	pgaB	polysaccharide deacetylase family protein
gene0315	0.04	0.583333	-2.76761	0.208178	-	DUF3298 and DUF4163 domain-containing protein
gene0316	59.4433	61.9433	0.834506	0.00702596	bioB	MULTISPECIES:
gene0317	10.5267	1.27667	4.03063	1.17268e-10	-	MULTISPECIES: DUF2975 domain-containing protein
gene0318	66.78	5.70667	4.61601	1.06195e-31	-	MULTISPECIES: helix-turn-helix transcriptional regulator
gene0319	14.3267	1.00333	4.72091	7.40197e-47	-	DUF4173 domain-containing protein
gene0320	0	0	0	1	-	hypothetical protein
gene0321	21.4633	11	1.79656	1.06457e-10	-	cation-translocating P-type ATPase
gene0322	1.71333	5.03	-0.576705	0.288461	-	patatin family protein
gene0323	5.25	10.02	0.0224574	0.973029	pdhR	MULTISPECIES: FadR/GntR family transcriptional regulator
gene0324	67.47	12.9767	3.18905	1.96632e-18	lctP	L-lactate permease
gene0325	125.367	18.43	3.63393	3.67163e-19	lctB	electron transfer flavoprotein subunit beta/FixA family protein
gene0326	123.17	22.25	3.31477	1.96165e-20	lctC	MULTISPECIES: electron transfer flavoprotein subunit alpha/FixB family protein
gene0327	144.03	24.1633	3.42529	3.77893e-22	lctD	FAD-binding oxidoreductase
gene0328	1.38	0.983333	1.50919	0.107906	rpoE	MULTISPECIES: sigma-70 family RNA polymerase sigma factor
gene0329	1.59	1.43	1.06079	0.0895456	-	hypothetical protein
gene0330	46.9967	41.0833	1.06686	6.75184e-06	-	MULTISPECIES: ABC transporter substrate-binding protein
gene0331	10.3433	7.8	1.25456	8.03572e-05	-	MULTISPECIES: ABC transporter permease
gene0332	18.19	11.5767	1.5213	3.58829e-06	-	MULTISPECIES: ABC transporter permease
gene0333	18.5367	13.5467	1.32112	7.32385e-06	ddpD	MULTISPECIES: ABC transporter ATP-binding protein
gene0334	35.5667	25.6433	1.33731	3.8154e-06	ddpF	dipeptide ABC transporter ATP-binding protein
gene0335	6.43667	2.06	2.53599	3.62036e-09	-	MULTISPECIES: hybrid sensor histidine kinase/response regulator
gene0336	1.41	0.686667	1.92041	0.00185853	-	oligosaccharide flippase family protein
gene0337	7.69	3.05333	2.22153	4.37769e-13	-	glycosyltransferase family 4 protein
gene0338	4.25667	2.09333	1.95223	2.86876e-06	fcbD	glycosyltransferase family 2 protein
gene0339	3.71667	2.3	1.79464	0.00228941	hupR	response regulator
gene0340	8.25	3.43667	2.26928	0.0175241	-	MULTISPECIES: Hpt domain-containing protein
gene0341	4.3	1.84667	2.07654	7.19975e-10	-	response regulator
gene0342	10.85	5.77667	1.75377	3.36964e-08	-	glycosyltransferase
gene0343	31.5467	20.8433	1.51565	1.47062e-11	manC	mannose-1-phosphate guanylyltransferase
gene0344	6.17333	2.93333	2.06955	1.25435e-07	-	permease
gene0345	3.9	4.15333	0.805544	0.00228941	-	hypothetical protein
gene0346	2.09333	2.71	1.35362	0.540945	manC	sugar phosphate nucleotidyltransferase
gene0347	5.36	31.0833	-1.57945	1.44407e-06	sbmC	GyrI-like domain-containing protein
gene0348	0	0.643333	-1.18788	1	amiABC	sporulation-specific N-acetylmuramoyl-L-alanine amidase
gene0349	0	1.09	-1.18788	1	amiABC	sporulation-specific N-acetylmuramoyl-L-alanine amidase
gene0350	0.233333	3.17333	-2.82242	0.0806287	amiABC	N-acetylmuramoyl-L-alanine amidase
gene0351	1.14667	8.06667	-1.98965	0.000996433	-	DUF4263 domain-containing protein
gene0352	8.32	20.7	-0.407455	0.124321	hsdM	class I SAM-dependent DNA methyltransferase
gene0353	3.02333	7.83667	-0.439049	0.252827	hsdS	restriction endonuclease subunit S
gene0354	4.72667	10.8967	-0.0965279	0.912355	-	hypothetical protein
gene0355	2.03333	4.47667	-0.126174	0.854627	-	hypothetical protein
gene0356	7.65333	15.72	-0.0235056	0.963301	-	EcsC family protein
gene0357	7.76333	19.5667	-0.465427	0.0552718	hsdR	type I restriction endonuclease subunit R
gene0358	1.55333	4.1	-0.313303	0.652068	-	hypothetical protein
gene0359	1.93333	5.29333	-0.557168	0.267693	-	HNH endonuclease
gene0360	2.57	6.15333	-0.281001	0.624721	acpT	4'-phosphopantetheinyl transferase superfamily protein
gene0361	3.21	6.81	-0.138843	0.801905	-	thioesterase domain-containing protein
gene0362	0.32	0.306667	0.954219	0.594281	rhtB	LysE family translocator
gene0363	8.51333	8.56333	0.842836	0.00997353	-	PLP-dependent aminotransferase family protein
gene0364	1.06333	4.92	-1.23808	0.0912469	-	hypothetical protein
gene0365	0.136667	1.88667	-2.78952	0.175053	vgrG	phage tail protein
gene0366	2.11	5.43333	-0.507678	0.326633	vgrG	phage tail protein
gene0367	0.593333	1.07333	0.156158	0.910281	-	hypothetical protein
gene0368	0	0.256667	-1.70643	1	-	hypothetical protein
gene0369	3.10667	8.72	-0.556232	0.513668	-	DUF4280 domain-containing protein
gene0370	3.73333	7.19333	-0.0811317	0.857001	vgrG	phage late control gene D protein
gene0371	4.78667	9.95333	-0.182711	0.632413	-	hypothetical protein
gene0372	0.0866667	0.853333	-2.36086	0.296239	-	hypothetical protein
gene0373	0	0	0	1	-	-
gene0374	0.61	0.756667	0.626637	0.528516	fhaB	deaminase domain-containing protein
gene0375	0.973333	2.34	0.152093	0.939792	-	Imm3 family immunity protein
gene0376	0.186667	0.266667	0.655422	0.815201	-	hypothetical protein
gene0377	0.0866667	0.966667	-2.32994	0.368524	-	MULTISPECIES: hypothetical protein
gene0378	1.12333	3.78	-0.794147	0.0839729	-	AAA family ATPase
gene0379	0	0	0	1	-	hypothetical protein
gene0380	0.0133333	0.573333	-4.32409	0.00579842	spoIVCA	recombinase family protein
gene0381	1.09667	3.05667	-0.481739	0.342785	-	AAA family ATPase
gene0382	7.98667	27.75	-0.862424	0.00394334	manC	mannose-1-phosphate guanylyltransferase ManC
gene0383	2.97	16.3733	-1.43814	0.000585995	-	zinc dependent phospholipase C family protein
gene0384	31.6367	77.8	-0.308662	0.358431	rex	MULTISPECIES: redox-sensing transcriptional repressor Rex
gene0385	198.77	177.3	1.1175	0.000136724	crt	MULTISPECIES: short-chain-enoyl-CoA hydratase
gene0386	641.92	359.683	1.73556	4.26677e-11	bcd	acyl-CoA dehydrogenase
gene0387	973.84	425.163	2.12223	9.16898e-14	fixA	electron transfer flavoprotein subunit beta/FixA family protein
gene0388	1079.53	336.537	2.59408	4.2433e-23	fixB	electron transfer flavoprotein subunit alpha/FixB family protein
gene0389	1549.1	669.613	2.14021	2.48602e-14	paaH	3-hydroxybutyryl-CoA dehydrogenase
gene0390	810.08	408.623	1.82709	1.17828e-06	adhE	MULTISPECIES: NADPH-dependent butanol dehydrogenase
gene0391	39.8767	45.03	0.891206	0.00261169	-	MULTISPECIES: C-GCAxxG-C-C family (seleno)protein
gene0392	11.1333	12.5667	0.746018	0.0138572	-	MULTISPECIES: DNA glycosylase
gene0393	6.46333	3.91667	1.63585	4.42559e-08	flgS	4Fe-4S dicluster domain-containing protein
gene0394	2969.87	19813.9	-1.63955	2.98245e-09	groES	MULTISPECIES: co-chaperone GroES
gene0395	816	6130.44	-2.03262	2.04538e-14	groEL	MULTISPECIES: chaperonin GroEL
gene0396	0.5	5.20333	-2.13942	0.050003	pilA	MULTISPECIES: type II secretion system protein
gene0397	47.22	194.187	-1.16261	3.74877e-07	guaB	IMP dehydrogenase
gene0398	60.2167	112.28	-0.00697754	0.98542	guaA	glutamine-hydrolyzing GMP synthase
gene0399	1738.47	4501.21	-0.0210611	0.981428	-	hypothetical protein
gene0400	8.14	22.54	-0.614117	0.127653	-	GDSL-type esterase/lipase family protein
gene0401	3.95333	14.4767	-1.00419	0.0127537	-	MULTISPECIES: ABC transporter permease
gene0402	6.1	49.1833	-2.06403	2.74132e-13	-	ABC transporter ATP-binding protein
gene0403	0	0.133333	-0.269199	1	-	MULTISPECIES: hypothetical protein
gene0404	48.0467	272.53	-1.59647	4.62171e-14	pgi	glucose-6-phosphate isomerase
gene0405	7.53	32.5933	-1.13816	0.00634781	-	MULTISPECIES: YaiI/YqxD family protein
gene0406	6.07333	18.18	-0.660336	0.00996422	-	triple tyrosine motif-containing protein
gene0407	143.023	186.393	0.522623	0.030924	sadA	lytic transglycosylase domain-containing protein
gene0408	0.96	6.47333	-1.87575	0.000338225	rsuA	pseudouridine synthase
gene0409	5.57667	66.3767	-2.6412	3.28771e-12	nfnB	NAD(P)H-dependent oxidoreductase
gene0410	95.05	119.623	0.784242	0.0165141	-	helix-turn-helix domain-containing protein
gene0411	1.15333	1.32333	0.718856	0.490751	-	MarR family transcriptional regulator
gene0412	27.59	21.56	1.42276	0.0488752	iscA	MULTISPECIES: NifU family protein
gene0413	0	0	0	1	-	hypothetical protein
gene0414	1.8	2.1	0.633713	0.129363	mcp	methyl-accepting chemotaxis protein
gene0415	2.01	11.8333	-1.60452	1.94356e-07	uvrD	3'-5' exonuclease
gene0416	4.04667	22.0633	-1.56635	6.48592e-11	ligA	MULTISPECIES: NAD-dependent DNA ligase LigA
gene0417	1.21667	10.57	-1.42399	0.394964	-	hypothetical protein
gene0418	0.196667	0.386667	-0.0323553	0.986122	oppA	ABC transporter substrate-binding protein
gene0419	0.0333333	0.1	-0.513912	0.819993	-	hypothetical protein
gene0420	15.9067	36.32	-0.214011	0.667279	rdgB	MULTISPECIES: XTP/dITP diphosphatase
gene0421	7.19333	19.07	-0.383062	0.416478	-	metallophosphoesterase
gene0442	0	0	0	1	rayT	IS200/IS605 family transposase
gene0443	3.84	4.60667	0.628727	0.258091	kstR2	TetR/AcrR family transcriptional regulator
gene0444	5.8	4.66333	1.11857	0.00250494	rph	PEP/pyruvate-binding domain-containing protein
gene0445	0.0266667	0.13	-1.16276	0.728607	-	phosphatase PAP2 family protein
gene0446	4.51	3.38	1.26002	0.0168146	kdgT	2-keto-3-deoxygluconate permease
gene0447	20.1067	6.28667	2.54721	1.19158e-17	mcp	methyl-accepting chemotaxis protein
gene0448	0.53	0.82	0.426985	0.674354	araC	MULTISPECIES: AraC family transcriptional regulator
gene0449	2.21333	3.13	0.428018	0.458711	pnbA	MULTISPECIES: YdcF family protein
gene0450	7.52	13.2467	0.312192	0.628932	-	MULTISPECIES: hypothetical protein
gene0451	0.79	1.11667	0.48734	0.670527	-	hypothetical protein
gene0452	12.26	13.9533	0.801157	0.100714	-	hypothetical protein
gene0453	2.86	4.45	0.259357	0.433433	-	glutathionylspermidine synthase family protein
gene0454	0	0	0	1	-	MULTISPECIES: DUF350 domain-containing protein
gene0455	0.173333	0.476667	-0.501168	0.560736	pepO	MULTISPECIES: M13 family metallopeptidase
gene0460	57.8233	70.54	0.653816	0.00875176	pgdA	polysaccharide deacetylase family protein
gene0461	83.0333	70.8833	1.11768	5.23185e-05	tldD	TldD/PmbA family protein
gene0462	147.337	109.35	1.32519	2.84523e-07	pmbA	MULTISPECIES: TldD/PmbA family protein
gene0463	2.36	4.06333	0.141483	0.767219	chiS	histidine kinase
gene0464	5.40667	12.81	-0.288679	0.567568	-	response regulator transcription factor
gene0465	0.273333	1.37	-1.50831	0.196751	chpD	AraC family transcriptional regulator
gene0466	0.17	0.823333	-1.42875	0.230612	-	DMT family transporter
gene0467	2.08333	19.36	-2.32992	3.92353e-11	lnrL	ABC transporter ATP-binding protein
gene0468	0.396667	2.78667	-1.92661	0.00264939	lnrM	ABC transporter permease
gene0469	0.713333	5.94667	-2.15109	9.70362e-07	lnrN	ABC transporter permease
gene0470	3.98	43.33	-2.55564	3.66204e-27	ltaS	LTA synthase family protein
gene0471	9.12667	26.85	-0.502303	0.188689	-	MULTISPECIES: sulfurtransferase-like selenium metabolism protein YedF
gene0472	24.47	55.61	-0.267959	0.340722	soxA	MULTISPECIES: FAD-dependent oxidoreductase
gene0473	1.16667	1.31333	0.753416	0.435945	tesA	GDSL-type esterase/lipase family protein
gene0474	1.36	1.35667	0.97127	0.239834	-	MULTISPECIES: RusA family crossover junction endodeoxyribonuclease
gene0475	5.3	60.7267	-2.57788	4.34313e-20	tsaD	MULTISPECIES: tRNA (adenosine(37)-N6)-threonylcarbamoyltransferase complex transferase subunit TsaD
gene0476	1.96	18.1733	-2.22218	1.09231e-10	-	alpha/beta hydrolase
gene0477	592.633	25575.5	-4.51918	6.84865e-59	degP	MULTISPECIES: trypsin-like peptidase domain-containing protein
gene0478	23.05	161.75	-1.70427	3.04153e-06	celC	PTS lactose/cellobiose transporter subunit IIA
gene0479	2.75667	30.8733	-2.59675	7.87469e-20	-	ABC transporter substrate-binding protein
gene0480	0.24	0.206667	1.17569	0.390368	wbdB	MULTISPECIES: glycosyltransferase family 1 protein
gene0481	0.0233333	0.336667	-2.75745	0.202231	-	CotS family spore coat protein
gene0482	0.14	0.446667	-0.232039	0.916559	-	hypothetical protein
gene0483	0.183333	1.36	-2.13646	0.0443187	-	CotS family spore coat protein
gene0484	0.403333	1.48333	-0.956712	0.128147	-	ABC-F family ATP-binding cassette domain-containing protein
gene0485	64.25	100.687	0.588328	0.261612	-	MULTISPECIES: CD3324 family protein
gene0486	0.446667	0.316667	1.47023	0.261106	-	hypothetical protein
gene0487	2.93333	10.4333	-0.978035	0.00386808	gltX	glutamate--tRNA ligase
gene0488	7.27333	15.9733	-0.25407	0.445914	fliC	flagellar filament 30.7 kDa core protein FlaB
gene0489	9.65	10.3867	0.733934	0.0139201	mcp	heme NO-binding domain-containing protein
gene0490	41.84	42.6867	1.06545	0.00105709	-	hypothetical protein
gene0491	1.61	3.87	-0.439518	0.459231	-	alpha/beta hydrolase-fold protein
gene0492	0.38	0.103333	2.75152	0.225646	msrQ	ferric reductase-like transmembrane domain-containing protein
gene0493	6.19	13.84	-0.230199	0.516871	-	hypothetical protein
gene0494	4.73	8.6	0.263035	0.65752	mshD	MULTISPECIES: GNAT family N-acetyltransferase
gene0495	17.0733	57.8	-0.886053	0.000451543	glnS	glutamine--tRNA ligase/YqeY domain fusion protein
gene0496	3.19333	0.933333	2.59421	2.08948e-06	pelX	MULTISPECIES: right-handed parallel beta-helix repeat-containing protein
gene0497	2.61333	3.29	0.61344	0.341054	-	LytTR family DNA-binding domain-containing protein
gene0498	1.39333	0.72	1.76205	0.00581414	agrC	GHKL domain-containing protein
gene0499	21.33	0	3.6335	0.213198	-	cyclic lactone autoinducer peptide
gene0500	9.64	4.8	1.92342	1.08437e-05	agrB	accessory gene regulator B family protein
gene0501	0.0666667	0.146667	-0.251262	0.91632	wbdB	MULTISPECIES: glycosyltransferase family 1 protein
gene0502	0.37	2.51	-1.78335	0.00984788	cotS	MULTISPECIES: CotS family spore coat protein
gene0503	0.0633333	0.973333	-3.05045	0.0521691	yabG	sporulation peptidase YabG
gene0504	0	0	0	1	-	hypothetical protein
gene0505	3.49667	5.93667	0.247324	0.628932	zntR	MULTISPECIES: MerR family transcriptional regulator
gene0506	1.29667	1.83333	0.553848	0.520001	-	isoprenylcysteine carboxylmethyltransferase family protein
gene0507	0.213333	0.33	0.690192	1	-	nucleotidyltransferase domain-containing protein
gene0508	0.976667	0.396667	2.26177	0.229521	-	DUF86 domain-containing protein
gene0509	16.5633	19.7	0.62213	0.0468445	-	metallophosphoesterase family protein
gene0510	2.53333	3.06333	0.655742	0.12704	-	MULTISPECIES: YibE/F family protein
gene0511	1.58333	2.80667	0.503963	0.774731	-	AAA family ATPase
gene0512	5.57333	4.30667	1.28758	0.00216935	-	AAA family ATPase
gene0513	1.38667	1.03	1.30361	0.011192	hisS	histidine--tRNA ligase
gene0514	6.02333	4.59333	1.30169	1.12736e-05	-	putative AAA-ATPase
gene0515	8.4	4.79333	1.7633	3.99632e-07	mcp	methyl-accepting chemotaxis protein
gene0516	5.41333	26.3167	-1.19765	0.00360205	-	MULTISPECIES: HIT family protein
gene0517	6.21	23.88	-1.01679	0.00327704	catA	chloramphenicol acetyltransferase
gene0518	1.83333	1.20667	1.45959	0.000224519	yhgE	YhgE/Pip domain-containing protein
gene0519	4.70667	8.28	0.38003	0.750263	-	hypothetical protein
gene0520	1.67333	0.933333	2.17616	0.445914	-	hypothetical protein
gene0521	0.43	0.433333	0.856897	0.350862	-	hypothetical protein
gene0522	0	0	0	1	-	hypothetical protein
gene0523	2.46667	4.83667	-0.0915541	0.873987	nalD	TetR/AcrR family transcriptional regulator
gene0524	9.42	13.8633	0.302741	0.383655	fdeB	alpha/beta fold hydrolase
gene0525	5.03333	1.21	2.94161	2.3031e-07	-	SDR family oxidoreductase
gene0526	2.96	10.3067	-0.738278	0.302123	adhR	MerR family transcriptional regulator
gene0527	3.05667	8.50667	-0.754066	0.756345	-	radical SAM protein
gene0528	15.7433	269.483	-2.86484	1.93284e-06	fakA	MULTISPECIES: hypothetical protein
gene0529	1.02	2.73667	-0.459195	0.504456	mta	MerR family transcriptional regulator
gene0530	6.13667	12.2267	-0.00792465	0.989982	psp	histidine phosphatase family protein
gene0531	2.52333	4.56333	0.0411838	0.937265	-	leucine-rich repeat domain-containing protein
gene0532	0.713333	3.08	-1.21561	0.31665	-	MULTISPECIES: hypothetical protein
gene0533	1.17	0.713333	1.55717	0.115978	yydH	site-2 protease family protein
gene0534	4.53667	202.13	-4.53841	1.81299e-53	-	hypothetical protein
gene0535	298.677	619.087	-0.0772747	0.800198	msrA	peptide-methionine (S)-S-oxide reductase MsrA
gene0536	9.50667	46.5233	-1.40792	1.68164e-08	bglA	glycoside hydrolase family 1 protein
gene0537	812.01	2606	-0.466146	0.0723642	-	Veg family protein
gene0538	39.3	119.12	-0.489598	0.111378	-	MULTISPECIES: heavy metal-binding domain-containing protein
gene0539	23.1	85.0433	-0.74679	0.076844	-	MULTISPECIES: hypothetical protein
gene0540	2.2	2.44667	0.721609	0.0855109	-	MULTISPECIES: DUF3794 domain-containing protein
gene0541	0.07	0.103333	0.145252	0.969286	cphB	MULTISPECIES: cyanophycinase
gene0542	0.196667	0.513333	-0.528188	0.482743	cphA	cyanophycin synthetase
gene0543	8.04667	15.9567	-0.0231266	0.955459	ispE	MULTISPECIES: 4-(cytidine 5'-diphospho)-2-C-methyl-D-erythritol kinase
gene0544	1.01	2.15667	-0.217825	0.810084	spoIIR	stage II sporulation protein R
gene0545	1.22667	3.80333	-0.74754	0.140791	mnmA	DUF814 domain-containing protein
gene0546	1.06333	1.42333	0.877582	0.58055	-	MULTISPECIES: DUF1934 domain-containing protein
gene0547	0.313333	0	1.65435	1	-	MULTISPECIES: hypothetical protein
gene0548	15.7667	28.3667	0.113419	0.794259	pyrG	MULTISPECIES: CTP synthase
gene0549	29.1933	19.0733	1.52582	1.45737e-09	rho	transcription termination factor Rho
gene0550	2.55667	31.9033	-2.69953	1.31579e-15	ugtP	MULTISPECIES: glycosyltransferase
gene0551	2101.89	12555.8	-1.37292	1.50654e-06	rpmE	MULTISPECIES: 50S ribosomal protein L31
gene0552	12.1133	46.1367	-0.946705	0.00221467	tdk	MULTISPECIES: thymidine kinase
gene0553	5.80333	18.55	-0.742316	0.00722434	hemK	peptide chain release factor N(5)-glutamine methyltransferase
gene0554	45.3067	114.94	-0.443452	0.106555	prfA	MULTISPECIES: peptide chain release factor 1
gene0555	1.31	1.62333	0.67903	0.382716	-	hypothetical protein
gene0556	12.0367	38.8167	-0.80742	0.00707904	tsaC	L-threonylcarbamoyladenylate synthase
gene0557	17.4967	74.42	-1.16206	8.92833e-05	rpiB	MULTISPECIES: ribose 5-phosphate isomerase B
gene0558	26.48	96.7233	-0.913116	0.000276882	upp	MULTISPECIES: uracil phosphoribosyltransferase
gene0559	10.4767	32.7033	-0.717796	0.0390704	comEB	MULTISPECIES: deaminase
gene0560	22.6233	62.8733	-0.542016	0.0335464	wecB	MULTISPECIES: UDP-N-acetylglucosamine 2-epimerase (non-hydrolyzing)
gene0561	1969.51	1209.77	1.62771	6.83641e-10	atoB	MULTISPECIES: acetyl-CoA C-acetyltransferase
gene0562	97.5167	317.533	-0.545343	0.0771754	atpI	hypothetical protein
gene0563	54.4633	220.913	-1.0749	0.000574206	atpB	F0F1 ATP synthase subunit A
gene0564	184.42	635.81	-0.635615	0.0392124	atpE	MULTISPECIES: ATP synthase F0 subunit C
gene0565	116.303	448.66	-0.917533	0.00227937	atpF	MULTISPECIES: F0F1 ATP synthase subunit B
gene0566	18.3	79.3467	-1.09898	0.000578908	atpH	MULTISPECIES: F0F1 ATP synthase subunit delta
gene0567	389.817	916.56	-0.362021	0.14854	atpA	F0F1 ATP synthase subunit alpha
gene0568	111.413	308.523	-0.579905	0.0782581	atpG	MULTISPECIES: ATP synthase F1 subunit gamma
gene0569	316.813	668.28	-0.231944	0.45871	atpD	MULTISPECIES: F0F1 ATP synthase subunit beta
gene0570	136.293	356.963	-0.331093	0.271047	atpC	ATP synthase F1 subunit epsilon
gene0571	0.256667	0	3.8674	0.156749	-	hypothetical protein
gene0572	0.393333	0.963333	-0.380104	0.667246	murA	UDP-N-acetylglucosamine 1-carboxyvinyltransferase
gene0573	0.136667	0.376667	-0.489207	0.747734	spoIID	stage II sporulation protein D
gene0574	1.31	0.766667	1.7101	0.0251058	mepM	M23 family metallopeptidase
gene0575	0.553333	0.716667	0.692575	1	spoIIID	MULTISPECIES: sporulation transcriptional regulator SpoIIID
gene0576	50.1133	130.427	-0.446569	0.0650182	mreB	MULTISPECIES: rod shape-determining protein MreB
gene0577	2.73	18.85	-1.829	1.99694e-05	-	spore protease YyaC
gene0578	0	0.3	-1.18788	1	-	MULTISPECIES: hypothetical protein
gene0586	59.84	520.943	-2.24187	1.50013e-26	metK	MULTISPECIES: methionine adenosyltransferase
gene0587	1.69333	7.23667	-1.19481	0.000166206	recD	ATP-dependent RecD-like DNA helicase
gene0588	0.393333	1.65667	-0.939309	0.253236	-	hypothetical protein
gene0589	0.206667	2.25	-2.42213	0.0234246	comFC	ComF family protein
gene0590	6093.32	1871.34	2.64705	2.66252e-17	hpf	MULTISPECIES: ribosome-associated translation inhibitor RaiA
gene0591	43.58	220.587	-1.44302	3.76539e-12	secA	preprotein translocase subunit SecA
gene0592	8.87	48.71	-1.5088	3.02473e-08	prfB	peptide chain release factor 2
gene0593	0.276667	22.6133	-5.13082	0.000756077	pth	MULTISPECIES: putative quinol monooxygenase
gene0594	0	0	0	1	-	MULTISPECIES: hypothetical protein
gene0595	5.88667	8.28667	0.491114	0.261934	vanRC	MULTISPECIES: response regulator transcription factor
gene0596	1.57	2.19	0.417491	0.388659	phoR	HAMP domain-containing sensor histidine kinase
gene0597	0.746667	21.9	-3.91132	1.74689e-14	-	type II CAAX endopeptidase family protein
gene0598	1.79667	42.1033	-3.69762	3.69654e-33	tex	Tex family protein
gene0599	0.0766667	1.97667	-3.20203	0.0968697	-	hypothetical protein
gene0600	1.21333	3.96	-0.82868	0.133779	iolU	Gfo/Idh/MocA family oxidoreductase
gene0601	1.56	2.59667	0.250285	0.686044	eamA	DMT family transporter
gene0602	12.7333	28.19	-0.149837	0.746198	-	membrane protein
gene0603	9.76333	207.693	-3.24655	6.4575e-18	-	MULTISPECIES: hypothetical protein
gene0604	25.0833	53.4833	-0.179452	0.541928	bglK	ROK family protein
gene0605	0	0	0	1	-	-
gene0606	25.4033	21.8267	1.1357	2.62614e-06	mcp	methyl-accepting chemotaxis protein
gene0607	14.8867	7.31667	1.84414	0.000989983	mcp	methyl-accepting chemotaxis protein
gene0608	6.85	11.33	0.265606	0.591149	ogt	methylated-DNA--[protein]-cysteine S-methyltransferase
gene0609	14.8733	13.0867	1.13694	0.00134674	nfo	deoxyribonuclease IV
gene0610	1.82	0.326667	3.53302	0.000352864	glcR	hypothetical protein
gene0611	8.69333	3.60333	2.26957	5.24396e-10	glcR	DeoR/GlpR family DNA-binding transcription regulator
gene0612	13.9167	7.2	1.94087	7.38081e-10	ycsE	Cof-type HAD-IIB family hydrolase
gene0613	1.68	4.07	-0.265706	0.67206	kdgR	IclR family transcriptional regulator C-terminal domain-containing protein
gene0614	23.42	21.6833	0.988202	0.00386808	kduD	2-dehydro-3-deoxy-D-gluconate 5-dehydrogenase KduD
gene0615	20.0067	20.3067	0.852774	0.00152586	kdgK	MULTISPECIES: sugar kinase
gene0616	74.2333	77.87	0.861317	0.000788349	eda	bifunctional 4-hydroxy-2-oxoglutarate aldolase/2-dehydro-3-deoxy-phosphogluconate aldolase
gene0617	2.48	2.14667	1.18468	0.0388679	yesN	MULTISPECIES: AraC family transcriptional regulator
gene0618	125.277	166.783	0.53091	0.0295165	idnO	gluconate 5-dehydrogenase
gene0619	27.7433	36.07	0.539287	0.0287899	rpiB	RpiB/LacA/LacB family sugar-phosphate isomerase
gene0620	3.60333	9.78	-0.513241	0.257108	-	MULTISPECIES: TetR/AcrR family transcriptional regulator
gene0621	13.6133	33.4267	-0.450181	0.154923	enr	NADH:flavin oxidoreductase
gene0622	13.8567	26.7967	-0.0965738	0.806	-	amidohydrolase family protein
gene0623	12.1967	29.3667	-0.367053	0.326861	fabG	MULTISPECIES: SDR family NAD(P)-dependent oxidoreductase
gene0624	14.7133	74.6267	-1.42525	0.000120843	rseC	MULTISPECIES: SoxR reducing system RseC family protein
gene0625	49.6367	100.897	-0.22316	0.628827	rnfC	electron transport complex subunit RsxC
gene0626	31.8	60.5567	-0.078742	0.868732	rnfD	RnfABCDGE type electron transport complex subunit D
gene0627	85.24	117.257	0.450916	0.314992	rnfG	RnfABCDGE type electron transport complex subunit G
gene0628	48.2167	71.9967	0.300483	0.500105	rnfE	electron transport complex subunit RsxE
gene0629	12.19	23.4433	-0.00778241	0.992087	rnfA	RnfABCDGE type electron transport complex subunit A
gene0630	80.5933	106.887	0.429526	0.279445	rnfB	MULTISPECIES: Fe-S cluster domain-containing protein
gene0631	1.58333	2.73667	0.0443505	0.939033	acoR	sigma-54-dependent Fis family transcriptional regulator
gene0632	43.8433	108.047	-0.504531	0.646212	fwdE	molybdopterin-binding protein
gene0633	327.047	219.713	1.33796	0.181036	mop	molybdopterin-dependent oxidoreductase
gene0634	7.32333	14.39	-0.189494	0.792782	gltD	heterodisulfide reductase-related iron-sulfur binding cluster
gene0635	19.5867	35.2	0.394729	0.761925	-	DNA-binding protein
gene0636	6.96333	11.7233	0.072759	0.928232	-	MULTISPECIES: methyltransferase domain-containing protein
gene0637	6.52333	10.34	0.293909	0.677774	-	MULTISPECIES: C-GCAxxG-C-C family protein
gene0638	9	9.04333	0.825693	0.0714606	-	radical SAM protein
gene0639	10.0133	12.7333	0.49268	0.365574	xdhC	XdhC family protein
gene0640	10.3833	9.34333	1.03883	0.0189449	mocA	NTP transferase domain-containing protein
gene0641	4.73667	4.89333	0.877037	0.138493	cobC	histidine phosphatase family protein
gene0642	4.77333	3.47667	1.38072	0.000734547	paaK	AMP-binding protein
gene0643	1.77333	2.08667	0.622306	0.334412	moaA	GTP 3',8-cyclase MoaA
gene0644	21.9633	34.34	0.361978	0.42334	moaC	MULTISPECIES: MOSC domain-containing protein
gene0645	9.31	591.81	-5.08662	1.31553e-91	mcp	methyl-accepting chemotaxis protein
gene0646	0.543333	1.48333	-0.48494	0.698499	-	hypothetical protein
gene0647	0	0.89	-3.47094	0.124579	-	flavodoxin family protein
gene0648	1.24667	8.31333	-1.75339	0.000505721	acrR	TetR/AcrR family transcriptional regulator
gene0649	9.57333	18.5233	-0.0148438	0.978902	-	ABC transporter ATP-binding protein
gene0650	2.01333	2.28	0.772434	0.100476	-	ABC transporter permease
gene0651	2.84	3.5	0.650459	0.127482	-	efflux RND transporter periplasmic adaptor subunit
gene0652	0.953333	2.07	-0.264072	0.796305	rutR	TetR/AcrR family transcriptional regulator
gene0653	3.37667	8.69333	-0.457489	0.154812	-	ABC-ATPase domain-containing protein
gene0654	0.0833333	1.76	-3.24951	0.00631993	-	DUF2935 domain-containing protein
gene0655	0.623333	2.46	-0.935593	0.541879	-	hemerythrin family protein
gene0656	33.48	12.21	2.29884	2.24218e-09	mcp	methyl-accepting chemotaxis protein
gene0657	1.54667	1.59333	0.806533	0.234034	licT	PRD domain-containing protein
gene0658	2.54333	14.5433	-1.6538	2.86013e-06	bglF	PTS beta-glucoside transporter subunit IIBCA
gene0659	45.13	58.73	0.560802	0.068805	fmnP	ECF transporter S component
gene0660	4794.78	2918.45	1.84428	1.75965e-06	rubB	MULTISPECIES: rubredoxin
gene0661	4.90333	31.7433	-1.66639	0.000147097	rimI	MULTISPECIES: ribosomal protein S18-alanine N-acetyltransferase
gene0662	4.23667	18.7533	-1.15729	0.00523934	tsaB	MULTISPECIES: tRNA (adenosine(37)-N6)-threonylcarbamoyltransferase complex dimerization subunit type 1 TsaB
gene0663	1.60667	10.6367	-1.75985	0.00643527	tsaE	MULTISPECIES: tRNA (adenosine(37)-N6)-threonylcarbamoyltransferase complex ATPase subunit type 1 TsaE
gene0664	2.3	11.6767	-1.37637	0.0180791	-	MULTISPECIES: zinc ABC transporter substrate-binding protein
gene0666	80.1833	32.0633	2.14159	2.72967e-11	eutA	reactivating factor for ethanolamine ammonia lyase
gene0667	141.753	52.5333	2.25454	3.30114e-10	eutP	ethanolamine permease
gene0668	291.41	74.45	2.78725	1.7708e-15	eutB	ethanolamine ammonia-lyase subunit EutB
gene0669	190.95	56.1833	2.59034	1.19094e-13	eutC	ethanolamine ammonia-lyase subunit EutC
gene0670	399.15	247.433	1.70181	3.29712e-11	ridA	MULTISPECIES: RidA family protein
gene0671	23.2633	85.5567	-0.969642	2.03478e-05	npd	nitronate monooxygenase family protein
gene0673	2.35667	9.12333	-0.9084	0.178088	mutT	8-oxo-dGTP diphosphatase
gene0674	2.95667	8.85333	-0.635148	0.23455	aaaT	GNAT family N-acetyltransferase
gene0681	164.967	19.75	3.91498	1.44414e-46	mcp	methyl-accepting chemotaxis protein
gene0682	15.0967	6.74667	2.13723	1.2293e-05	-	ImmA/IrrE family metallo-endopeptidase
gene0683	40.82	20.4367	2.07016	2.02253e-06	lexA	MULTISPECIES: helix-turn-helix transcriptional regulator
gene0684	32.2667	4.57	3.81191	7.79352e-21	-	MULTISPECIES: helix-turn-helix transcriptional regulator
gene0685	31.28	11.1933	3.01426	0.084539	-	MULTISPECIES: DUF1540 domain-containing protein
gene0686	196.287	46.0433	3.07166	3.57889e-26	-	hypothetical protein
gene0687	526.997	94.9267	3.4723	6.06824e-41	-	MULTISPECIES: sigma-70 family RNA polymerase sigma factor
gene0688	959.03	250.167	2.84221	7.47698e-19	-	MULTISPECIES: hypothetical protein
gene0689	97.3933	23.54	3.01863	1.28196e-22	-	MULTISPECIES: AP endonuclease
gene0690	209.933	46.8867	3.11329	2.54929e-27	-	bacteriophage Gp15 family protein
gene0691	893.163	162.347	3.2933	3.10933e-28	-	phage tape measure protein
gene0692	97.7633	19.6967	3.27266	2.813e-28	-	phage tail family protein
gene0693	122.443	29.19	2.88822	1.95045e-18	sadA	phage tail spike protein
gene0694	7.36333	4.01667	2.09142	0.127546	-	hypothetical protein
gene0695	314.58	58.17	3.24982	2.06804e-22	-	hypothetical protein
gene0696	651.007	129.657	3.16571	1.19319e-19	-	hypothetical protein
gene0697	289.853	51.98	3.31278	5.43318e-24	hysA	bacterial surface protein containing Ig-like domain
gene0698	328.593	73.04	3.1904	8.45351e-15	-	hypothetical protein
gene0699	730.553	165.42	3.00278	6.25755e-21	-	phage tail sheath C-terminal domain-containing protein
gene0700	1116.21	275.51	2.99907	1.69001e-18	-	MULTISPECIES: phage tail tube protein
gene0701	551.433	118.09	3.17159	1.20146e-20	-	MULTISPECIES: XkdN-like protein
gene0702	631.587	141.42	2.98138	8.61284e-21	-	hypothetical protein
gene0703	5321.39	702.583	3.95675	4.35126e-20	-	hypothetical protein
gene0704	657.147	123.447	3.38854	1.39547e-26	-	hypothetical protein
gene0705	386.597	69.7167	3.35225	4.00419e-25	-	terminase
gene0706	860.333	157.797	3.50288	1.65789e-23	-	MULTISPECIES: DUF2577 domain-containing protein
gene0707	105.493	27.9267	2.94757	2.86894e-19	-	DUF2634 domain-containing protein
gene0708	524.77	108.457	3.13332	4.6202e-25	-	baseplate J/gp47 family protein
gene0709	137.733	30.1833	3.13751	8.20287e-28	-	DUF2313 domain-containing protein
gene0710	421.887	77.5967	3.33524	6.67554e-27	sadA	phage tail protein
gene0711	460.347	89.9033	3.20748	5.09162e-23	-	hypothetical protein
gene0712	88.6133	35.1733	2.20442	1.19788e-13	-	hypothetical protein
gene0713	281.41	63.9767	3.4068	6.61425e-15	-	hypothetical protein
gene0714	604.547	121.933	3.19914	3.55634e-23	-	hypothetical protein
gene0715	917.017	172.637	3.26673	9.26158e-27	sadA	hypothetical protein
gene0716	164.393	41.5633	2.99917	4.42044e-16	-	hypothetical protein
gene0717	13.4733	3.59333	3.06775	8.07072e-06	-	hemolysin XhlA family protein
gene0718	182.97	39.46	3.12957	2.46313e-21	-	hypothetical protein
gene0719	396.553	63.1067	3.49052	1.28236e-33	acm	GH25 family lysozyme
gene0720	146.723	322.32	-0.243518	0.382006	argF	ornithine carbamoyltransferase
gene0721	125.883	259.557	-0.170829	0.613944	argD	aspartate aminotransferase family protein
gene0722	135.577	269.687	-0.0825512	0.808108	argB	MULTISPECIES: acetylglutamate kinase
gene0723	93.6633	196.803	-0.182864	0.50676	argJ	bifunctional glutamate N-acetyltransferase/amino-acid acetyltransferase ArgJ
gene0724	34.9533	56.2767	0.293589	0.519665	-	MULTISPECIES: four helix bundle protein
gene0725	87.3767	183.643	-0.177153	0.515967	argC	N-acetyl-gamma-glutamyl-phosphate reductase
gene0726	224.957	446.953	-0.0957514	0.74921	argH	argininosuccinate lyase
gene0727	191.63	584.453	-0.708107	0.0040866	argG	argininosuccinate synthase
gene0728	0	0	0	1	-	MULTISPECIES: DUF4363 family protein
gene0729	0	0	0	1	-	MULTISPECIES: DUF421 domain-containing protein
gene0730	1.07	3.51667	-0.789694	0.0433848	udk	nucleoside kinase
gene0731	2.79333	4.37333	0.0719702	0.968827	-	MIP/aquaporin family protein
gene0732	1.07	0.4	2.36562	0.0337113	glpP	glycerol-3-phosphate responsive antiterminator GlpP
gene0733	8.15	3.65333	1.99442	1.62355e-07	glpK	MULTISPECIES: glycerol kinase GlpK
gene0734	7.19	10.2767	0.268975	0.601591	glpA	NAD(P)/FAD-dependent oxidoreductase
gene0735	9.25	8.87	0.913843	0.00522068	lhpC	MULTISPECIES: FAD-dependent oxidoreductase
gene0736	42.5633	28.8633	1.60959	2.01604e-05	-	MULTISPECIES: DUF1667 domain-containing protein
gene0737	1.79333	1.72667	0.942675	0.079032	-	helix-turn-helix domain-containing protein
gene0738	73.0533	152.867	-0.0781208	0.863592	-	YtxH domain-containing protein
gene0739	32.6333	53.6867	0.350624	0.428869	-	hypothetical protein
gene0740	211.173	204.04	0.888391	0.0554017	larA	nickel-dependent lactate racemase
gene0741	10.0067	19.5267	-0.0906356	0.770097	galA	alpha-galactosidase
gene0742	0.9	2.86	-0.579097	0.543687	araC	AraC family transcriptional regulator
gene0743	0.22	0.226667	0.854286	0.685969	agrA	LytTR family DNA-binding domain-containing protein
gene0744	0.0166667	0.123333	-1.78917	0.493517	agrC	GHKL domain-containing protein
gene0745	0	0	0	1	-	cyclic lactone autoinducer peptide
gene0746	0.396667	1.93	-1.27701	0.237729	agrB	accessory gene regulator B family protein
gene0747	0.0366667	0.233333	-1.85963	0.236965	-	ABC transporter ATP-binding protein
gene0748	3014.08	2335.99	1.81784	2.18533e-06	-	lachnocin family radical SAM-modified peptide
gene0749	976.193	596.687	2.24518	7.43257e-05	-	lachnocin family radical SAM-modified peptide
gene0750	1104.25	656.28	2.07059	3.35601e-07	-	lachnocin family radical SAM-modified peptide
gene0751	2784.87	2424	1.6439	0.000254222	-	lachnocin family radical SAM-modified peptide
gene0752	0.27	0.393333	0.474005	0.656075	-	lachnocin radical SAM maturase
gene0753	0.0466667	0.116667	-0.344678	0.87167	isp	S8 family serine peptidase
gene0754	9.49	1347.79	-6.31155	1.17599e-73	-	FtsX-like permease family protein
gene0755	11.36	1837.69	-6.41809	3.05545e-86	-	ABC transporter ATP-binding protein
gene0756	3.85	12.33	-0.820757	0.0177115	senX3	HAMP domain-containing sensor histidine kinase
gene0757	8.30333	30.44	-0.931725	0.00118886	rpaB	response regulator transcription factor
gene0758	1.11667	3.2	-0.51048	0.583224	lacA	maltose acetyltransferase domain-containing protein
gene0759	1.33	1.65667	0.499531	0.238232	lacZ	glycoside hydrolase family 2 TIM barrel-domain containing protein
gene0760	0.58	0.47	1.18573	0.0946301	yesN	response regulator
gene0761	0.53	0.606667	0.730711	0.249827	yesM	sensor histidine kinase
gene0762	15.34	5.46333	2.316	1.93568e-05	lacE	extracellular solute-binding protein
gene0763	0.963333	0.833333	1.09316	0.238146	lacF	sugar ABC transporter permease
gene0764	1.21333	1.30667	0.74152	0.376023	lacG	carbohydrate ABC transporter permease
gene0765	1.88667	1.52333	1.09733	0.0262444	bgaB	beta-galactosidase
gene0766	2.78	12.6667	-1.24717	0.00116587	lacI	LacI family DNA-binding transcriptional regulator
gene0767	0.2	0.996667	-1.47323	0.0936021	mcp	methyl-accepting chemotaxis protein
gene0768	7.65667	14.1367	0.0706831	0.871522	sdaA	L-serine ammonia-lyase, iron-sulfur-dependent subunit beta
gene0769	8.63333	9.89333	0.732267	0.026156	sdaA	L-serine ammonia-lyase, iron-sulfur-dependent, subunit alpha
gene0770	5.00333	6.28333	0.549163	0.175175	-	response regulator transcription factor
gene0771	2.13	3.04	0.389972	0.371997	-	MULTISPECIES: HAMP domain-containing sensor histidine kinase
gene0772	0.726667	1.57667	-0.322431	0.692767	apbE	FAD:protein FMN transferase
gene0773	1.25	2.71	-0.288862	0.623751	nosR	FMN-binding protein
gene0774	4.83667	7.2	0.245603	0.600732	nosR	FMN-binding protein
gene0775	0.103333	7.09667	-5.01011	4.45814e-05	ecfA	energy coupling factor transporter S component ThiW
gene0776	0.57	7.46333	-2.87823	7.12931e-08	thiD	MULTISPECIES: bifunctional hydroxymethylpyrimidine kinase/phosphomethylpyrimidine kinase
gene0777	1.31333	11.2	-2.156	1.61181e-08	thiC	phosphomethylpyrimidine synthase ThiC
gene0778	1.08667	10.6	-2.34356	4.4429e-07	thiM	hydroxyethylthiazole kinase
gene0779	0.813333	16.23	-3.45486	1.81752e-10	thiE	thiamine phosphate synthase
gene0780	4.34667	3.75	1.19803	0.0411632	-	DUF6143 family protein
gene0781	8.57333	4.65667	1.83081	3.68337e-06	-	hypothetical protein
gene0782	1.27333	3.05	-0.181463	0.839989	-	hypothetical protein
gene0783	8.08	22.9733	-0.546933	0.0841271	fprA1_2	FprA family A-type flavoprotein
gene0784	0.823333	1.53667	-0.162036	0.880795	prmA	MULTISPECIES: 50S ribosomal protein L11 methyltransferase
gene0785	166.623	234.393	0.398175	0.127457	fprA1_2	MULTISPECIES: FAD-dependent oxidoreductase
gene0786	1.68333	3.45667	-0.00833751	0.992971	ulaE	sugar phosphate isomerase/epimerase family protein
gene0787	1.99667	4.43	-0.360689	0.55951	-	Na+/H+ antiporter NhaC family protein
gene0788	2.91667	4.50333	0.221144	0.652492	glxK	glycerate kinase
gene0789	3.48667	9.6	-0.494636	0.20955	cdaR	MULTISPECIES: sugar diacid recognition domain-containing protein
gene0790	1.16	4.90667	-1.12823	0.00305139	recQ	DNA helicase RecQ
gene0791	2.72333	12.3467	-1.28737	1.07442e-07	-	calcium-translocating P-type ATPase, PMCA-type
gene0792	12.8367	28.3333	-0.164605	0.713222	-	MULTISPECIES: HD-GYP domain-containing protein
gene0793	0	0.166667	-1.70424	1	-	PHP domain-containing protein
gene0794	1.06	0.29	2.74169	0.00129011	prtC	CAP domain-containing protein
gene0795	16.44	106.713	-1.75072	1.13613e-09	-	alanine--glyoxylate aminotransferase family protein
gene0796	69.8967	298.65	-1.05525	0.000560986	fmnP	ECF transporter S component
gene0797	31.4133	16.19	1.88234	1.0688e-14	-	hypothetical protein
gene0798	11.6767	36.6667	-0.654073	0.0869	dnr	Crp/Fnr family transcriptional regulator
gene0799	0.04	0.226667	-1.55917	0.606472	rsbQ	acoC
gene0800	2.32	1.71667	1.24716	0.0100654	mcp	chemotaxis protein
gene0801	7.54	6.19333	1.17511	0.00895723	fabH	3-oxoacyl-ACP synthase
gene0802	25.2167	14.6133	1.59873	9.21992e-06	hcp	hydroxylamine reductase
gene0803	3.68333	15.7233	-1.18786	3.47742e-05	-	MULTISPECIES: APC family permease
gene0804	1.8	2.78	0.225704	0.677774	lysP	amino acid permease
gene0805	153.697	78.73	1.91052	2.60395e-12	lysX1	transporter substrate-binding domain-containing protein
gene0806	43.4833	71.9133	0.273323	0.426281	lysX2	amino acid ABC transporter permease
gene0807	68.82	125.26	0.134735	0.695668	lysY	amino acid ABC transporter ATP-binding protein
gene0808	2.1	47.24	-3.47825	2.32516e-24	-	metallophosphoesterase
gene0809	28.3233	211.577	-1.90898	5.57841e-12	-	ABC transporter permease
gene0810	41.9433	367.01	-2.0751	8.89037e-11	-	ABC-type multidrug transport system, ATPase component
gene0811	87.1267	1769.83	-3.12088	1.50055e-17	ytrA	MULTISPECIES: GntR family transcriptional regulator
gene0812	156.477	34.94	3.06746	6.93997e-33	acoR	PocR ligand-binding domain-containing protein
gene0813	119.587	59.1533	1.89493	9.53107e-10	nadA	quinolinate synthase NadA
gene0814	77.4333	46.5333	1.58619	0.000115543	nadB	L-aspartate oxidase
gene0815	75.5067	44.7767	1.64686	4.31167e-05	nadC	carboxylating nicotinate-nucleotide diphosphorylase
gene0816	45.77	50.2933	0.740441	0.0176661	-	4Fe-4S binding protein
gene0817	269.577	29.59	4.25285	5.02766e-05	-	MULTISPECIES: universal stress protein
gene0818	14.3133	25.2133	0.255887	0.635356	-	MULTISPECIES: TIGR04540 family protein
gene0819	25.9467	38.96	0.349744	0.186194	trpS	MULTISPECIES: tryptophan--tRNA ligase
gene0820	11.78	11.88	1.04547	0.0707658	-	MULTISPECIES: DUF3284 domain-containing protein
gene0821	8.72667	26.9533	-0.72133	0.00171034	polA	MULTISPECIES: DNA polymerase I
gene0822	5.60333	16.2733	-0.580869	0.170389	coaE	MULTISPECIES: dephospho-CoA kinase
gene0823	16.8033	46.4	-0.483042	0.11289	slt	lytic transglycosylase domain-containing protein
gene0825	4.46333	5.34667	0.648075	0.157036	-	hypothetical protein
gene0826	132.097	66.5333	1.91093	2.07449e-12	metG	class I tRNA ligase family protein
gene0827	4.11	52.61	-2.73378	3.54957e-26	yhgE	YhgE/Pip domain-containing protein
gene0828	5.73	76.2	-2.8135	4.33858e-35	yhgE	YhgE/Pip domain-containing protein
gene0829	0	0.09	-0.269199	1	-	MULTISPECIES: TspO/MBR family protein
gene0830	0.146667	0.666667	-1.38354	0.0905433	lonB	MULTISPECIES: AAA family ATPase
gene0831	3	8.62667	-0.481012	0.548773	spoIIAA	MULTISPECIES: anti-sigma F factor antagonist
gene0832	3.57333	8.27	-0.269216	0.726472	spoIIAB	MULTISPECIES: anti-sigma F factor
gene0833	1.07667	2.64333	-0.357532	0.626712	sigH	MULTISPECIES: RNA polymerase sporulation sigma factor SigF
gene0834	0	0.453333	-2.12103	1	spoVAC	SpoVA protein
gene0835	0.07	0.753333	-2.50503	0.0655164	spoVAD	MULTISPECIES: stage V sporulation protein AD
gene0836	0	0.443333	-1.18788	1	spoVAE	stage V sporulation protein AE
gene0837	7.51333	5.49667	1.37766	1.63301e-07	-	cation-transporting P-type ATPase
gene0838	0.143333	0.183333	0.579872	0.660745	comEC	ComEC/Rec2 family competence protein
gene0839	1.46333	3.52333	-0.365933	0.514364	holA	DNA polymerase III subunit delta
gene0840	426.573	2823.1	-1.57257	3.02401e-11	rpsT	MULTISPECIES: 30S ribosomal protein S20
gene0841	0.05	0.366667	-1.97772	0.304786	gpr	GPR endopeptidase
gene0842	0.0633333	0.526667	-2.06993	0.168043	spoIIP	MULTISPECIES: stage II sporulation protein P
gene0843	14.5467	795.1	-4.89585	3.38111e-48	kdpA	potassium-transporting ATPase subunit KdpA
gene0844	21.5867	917.563	-4.53881	8.28099e-40	kdpB	potassium-transporting ATPase subunit KdpB
gene0845	52.7967	1409.13	-3.78531	2.66225e-35	kdpC	K(+)-transporting ATPase subunit C
gene0846	6.46333	333.363	-4.80088	1.13149e-52	kdpD	sensor histidine kinase KdpD
gene0847	7.90333	481.08	-4.87359	2.23462e-53	kdpE	response regulator
gene0848	0	0	0	1	-	MULTISPECIES: hypothetical protein
gene0849	41.3067	75.79	0.0325371	0.915969	lepA	elongation factor 4
gene0850	27.63	70.7133	-0.230217	0.591233	-	hypothetical protein
gene0851	1.87333	2.37333	0.579177	0.203178	hemN	oxygen-independent coproporphyrinogen-III oxidase-like protein YqeR
gene0852	268.837	1622.64	-1.65831	2.33974e-11	hrcA	MULTISPECIES: heat-inducible transcriptional repressor HrcA
gene0853	67.6667	523.897	-1.98469	1.15961e-10	-	MULTISPECIES: nucleotide exchange factor GrpE
gene0854	1079.84	4923.48	-1.27011	4.18657e-09	dnaK	MULTISPECIES: molecular chaperone DnaK
gene0855	285.317	1431.11	-1.39148	6.29591e-08	dnaJ	MULTISPECIES: molecular chaperone DnaJ
gene0856	4.49333	15.9533	-0.83522	0.0295816	trmB	tRNA (guanosine(46)-N7)-methyltransferase TrmB
gene0857	5.56	31.49	-1.5962	5.03021e-06	prmA	50S ribosomal protein L11 methyltransferase
gene0858	1.06	7.23667	-1.75452	3.80906e-05	rsmE	RsmE family RNA methyltransferase
gene0859	2.34	11.5067	-1.38044	4.50848e-05	mtaB	tRNA (N(6)-L-threonylcarbamoyladenosine(37)-C(2))-methylthiotransferase MtaB
gene0860	46.9533	182.497	-0.810339	0.0196249	hinT	MULTISPECIES: histidine triad nucleotide-binding protein
gene0861	1081.92	2247.51	0.234426	0.479663	rpsU	MULTISPECIES: 30S ribosomal protein S21
gene0862	1043.73	1904.62	0.174433	0.593837	-	GatB/YqeY domain-containing protein
gene0863	0	0	0	1	-	MULTISPECIES: sporulation protein YqfC
gene0864	1.33667	2.61667	-0.00689088	0.993434	yqfD	sporulation protein YqfD
gene0865	25.5067	20.8967	1.15835	3.17665e-06	pgpH	HDIG domain-containing protein
gene0866	9.84	11.7233	0.71227	0.0910441	ybeY	rRNA maturation RNase YbeY
gene0867	37.31	35.42	1.01132	4.56898e-05	dgkA	MULTISPECIES: diacylglycerol kinase
gene0868	13.44	18.7933	0.407013	0.210723	era	MULTISPECIES: GTPase Era
gene0869	11.52	11.34	1.00776	0.00141923	recO	DNA repair protein RecO
gene0870	44.1167	67.2167	0.29488	0.301073	-	DUF4342 domain-containing protein
gene0871	25.9067	66.0333	-0.427103	0.236911	ccpN	helix-turn-helix transcriptional regulator
gene0872	165.367	228.41	0.352297	0.36331	ppdK	pyruvate, phosphate dikinase
gene0873	0.566667	0.496667	1.03339	0.133846	yesM	histidine kinase
gene0874	0.306667	0.22	1.18627	0.300236	yesN	response regulator
gene0875	18.39	1.50667	4.48783	7.18485e-26	-	ABC transporter substrate-binding protein
gene0876	0.656667	0.0666667	4.46772	0.00229078	-	MULTISPECIES: sugar ABC transporter permease
gene0877	0.956667	0.136667	3.60084	0.00109259	-	MULTISPECIES: carbohydrate ABC transporter permease
gene0878	1.2	0.306667	2.85244	1.25145e-08	xylS	glycoside hydrolase family 31 protein
gene0879	1.97	0.7	2.40168	1.20408e-08	-	glycoside hydrolase family 127 protein
gene0880	18.8667	2.39333	3.89597	2.89492e-46	-	beta-xylosidase
gene0881	1.16333	1.28	0.973568	0.258458	-	helix-turn-helix transcriptional regulator
gene0882	24.9567	2.85	3.93589	3.68325e-23	hutI	amidohydrolase
gene0883	41.1633	5.61333	3.68768	5.30876e-18	potD	spermidine/putrescine ABC transporter substrate-binding protein
gene0884	0.73	0.996667	0.44168	0.636147	licT	transcription antiterminator
gene0885	1.73	1.34	1.26273	0.00965658	bglF	beta-glucoside-specific PTS transporter subunit IIABC
gene0886	3.09	2.90333	0.953381	0.00894723	bglA	glycoside hydrolase family 1 protein
gene0887	2.5	0.9	2.41533	2.07462e-06	licT	PRD domain-containing protein
gene0888	8.17333	4.68667	1.69265	2.51202e-06	bglF	beta-glucoside-specific PTS transporter subunit IIABC
gene0889	2.27	2.10333	1.00934	0.00499988	bglA	family 1 glycosylhydrolase
gene0890	16.5767	24.2433	0.376395	0.148829	-	MULTISPECIES: GNAT family N-acetyltransferase
gene0891	0	0.14	-2.47	1	-	CotS family spore coat protein
gene0892	20.6133	22.41	0.764792	0.0392955	dgt	MULTISPECIES: deoxyguanosinetriphosphate triphosphohydrolase
gene0893	30.7167	49.1733	0.215237	0.384246	dnaG	MULTISPECIES: DNA primase
gene0894	61.87	86.7633	0.41128	0.0988416	rpoD	MULTISPECIES: RNA polymerase sigma factor RpoD
gene0895	2.18	4.28	-0.0813872	0.91505	trmK	class I SAM-dependent methyltransferase
gene0896	3.85667	12.1033	-0.740129	0.0378689	-	MULTISPECIES: Nif3-like dinuclear metal center hexameric protein
gene0897	18347.2	4345.4	3.13742	1.61902e-10	-	hypothetical protein
gene0898	0.0466667	0.0866667	-0.247202	0.930254	-	IS6 family transposase
gene0899	32.45	20.5667	1.54152	5.4168e-11	mtsT	hypothetical protein
gene0900	33.81	20.0467	1.66985	4.48334e-13	ecfA	ABC transporter ATP-binding protein
gene0901	4.86333	3.39667	1.49846	0.000170648	ecfT	energy-coupling factor transporter transmembrane component T
gene0902	1.80667	7.29333	-0.953675	0.0619191	hexR	MurR/RpiR family transcriptional regulator
gene0903	0	0.316667	-0.269199	1	celC	PTS lactose/cellobiose transporter subunit IIA
gene0904	0.183333	1.17	-1.91714	0.0350159	bglA	GH1 family beta-glucosidase
gene0905	0.886667	9.18333	-2.48423	3.37974e-11	celB	PTS sugar transporter subunit IIC
gene0906	0	0.0366667	-0.269199	1	-	SDR family NAD(P)-dependent oxidoreductase
gene0907	13.64	16.86	0.635279	0.779087	hcp	MULTISPECIES: DUF1858 domain-containing protein
gene0908	0.953333	1.26667	0.495551	0.559092	-	SagB/ThcOx family dehydrogenase
gene0909	5.08333	2.42333	1.87458	4.98458e-06	hcp	MULTISPECIES: hydroxylamine reductase
gene0910	1.06667	1.21	0.692575	1	ytfE	MULTISPECIES: DUF2249 domain-containing protein
gene0911	0.166667	0.236667	0.424009	0.699514	vpr	S8 family peptidase
gene0912	0.706667	1.07667	0.374377	0.566591	vpr	S8 family peptidase
gene0913	154.387	86.6867	1.71663	6.48592e-11	msmX	MULTISPECIES: sn-glycerol-3-phosphate ABC transporter ATP-binding protein UgpC
gene0914	0.423333	0.313333	1.28665	0.272092	cdaR	helix-turn-helix domain-containing protein
gene0915	32.55	17.6067	1.77956	2.0865e-17	malQ	4-alpha-glucanotransferase
gene0916	27.1867	15.16	1.759	5.73009e-12	glgP	glycogen/starch/alpha-glucan phosphorylase
gene0917	14.9433	22.24	0.358771	0.270187	hprA	D-2-hydroxyacid dehydrogenase
gene0918	1.34333	4.05	-0.734244	0.0362894	topB	type IA DNA topoisomerase
gene0919	0.09	0.216667	-0.282056	0.864506	puuB	FAD-dependent oxidoreductase
gene0920	115.133	40.8	2.41955	6.98335e-18	-	DUF4261 domain-containing protein
gene0921	24.5267	2.62	4.14149	2.8915e-39	amt	ammonium transporter
gene0922	5.53333	6.35333	0.713465	0.0206366	-	sodium/proline symporter PutP
gene0923	0	0.136667	-1.122	1	-	ABC transporter substrate-binding protein
gene0924	0.156667	0.33	-0.212059	0.908597	spoIVCA	recombinase family protein
gene0925	0	0	0	1	-	Zn peptidase
gene0926	0.913333	2.43667	-0.549051	0.20174	-	hypothetical protein
gene0927	15.5633	53.59	-0.766412	0.0246271	-	hypothetical protein
gene0928	0	7.83667	-1.18828	1	-	hypothetical protein
gene0929	117.86	50.63	2.14632	4.63434e-21	-	MULTISPECIES: hypothetical protein
gene0930	61.0667	28.82	2.00868	2.41951e-11	-	XRE family transcriptional regulator
gene0931	1849.07	496.807	2.72706	1.36866e-19	inlA	Ig-like domain-containing protein
gene0932	224.307	59.3967	2.74253	6.42431e-19	inlA	Ig-like domain-containing protein
gene0933	540.59	159.16	2.59862	5.07058e-17	mshQ	LamG-like jellyroll fold domain-containing protein
gene0934	14.6767	4.82667	2.76387	0.00289186	-	MULTISPECIES: BhlA/UviB family holin-like peptide
gene0935	16.85	11.5533	1.64556	0.000563204	fprB	ferritin family protein
gene0936	0	0	0	1	-	MULTISPECIES: helix-turn-helix transcriptional regulator
gene0937	2.73	0.196667	4.67019	0.000838277	-	ABC transporter substrate-binding protein
gene0938	0.816667	0.336667	2.10726	0.0447688	-	ABC-type nitrate/sulfonate/bicarbonate transport system, ATPase component
gene0939	1.18333	0.4	2.5691	0.00927486	-	ABC-type nitrate/sulfonate/bicarbonate transport system, permease component
gene0940	0.536667	1.48667	-0.491592	0.566774	-	MULTISPECIES: YitT family protein
gene0941	0.19	0.22	0.616599	0.694257	-	hypothetical protein
gene0942	0.69	2.36667	-0.957726	0.404426	-	flavin reductase family protein
gene0943	9.60667	35.88	-1.00968	6.77827e-05	-	D-alanyl-D-alanine carboxypeptidase
gene0944	7.43	38.01	-1.38482	8.66584e-06	gatD	MULTISPECIES: type 1 glutamine amidotransferase
gene0945	1.11	6.06667	-1.50152	0.000218479	murT	Mur ligase family protein
gene0946	13.39	35.8567	-0.552112	0.0811883	zapA	cell division protein ZapA
gene0947	6.95	13.7333	-0.050183	0.88718	prtC	U32 family peptidase
gene0948	16.9467	43.2433	-0.465676	0.0418891	mutS2	endonuclease MutS2
gene0949	35.9333	103.91	-0.60512	0.0209629	ddl	DUF523 domain-containing protein
gene0950	2.88667	4.62333	0.585772	0.816047	-	MULTISPECIES: hypothetical protein
gene0951	39.23	53.2533	0.407507	0.175175	bglA	6-phospho-beta-glucosidase
gene0952	1.77333	8.96667	-1.48993	2.57796e-05	sdrM	MDR family MFS transporter
gene0953	63.61	64.4	0.864636	0.0112877	-	class III extradiol ring-cleavage dioxygenase
gene0954	63.6533	45.3533	1.42842	0.000919915	ohrR	MarR family transcriptional regulator
gene0955	13.8767	4.33	2.66754	1.70584e-12	btuE	glutathione peroxidase
gene0956	10.95	4.42	2.25974	3.25979e-11	trxB	NAD(P)/FAD-dependent oxidoreductase
gene0957	10.22	6.99	1.64774	0.000458428	trxA	thioredoxin
gene0958	109.54	77.8167	1.48026	2.31729e-06	btuE	glutathione peroxidase
gene0959	3023.23	5181.55	0.101442	0.780184	-	N-acetylmuramoyl-L-alanine amidase family protein
gene0960	8.41333	19.56	-0.315464	0.316427	sbcD	nuclease SbcCD subunit D
gene0961	2.13333	7.43333	-0.949949	0.000837057	sbcC	AAA family ATPase
gene0962	64	260.32	-1.09189	0.0144176	hcp	hydroxylamine reductase
gene0963	22.19	541.803	-3.65793	1.0238e-20	-	MULTISPECIES: LytTR family DNA-binding domain-containing protein
gene0964	108.953	1495.1	-2.7346	1.26045e-10	-	hypothetical protein
gene0965	86.6733	1305.48	-2.9922	3.66765e-14	-	flotillin-like protein FloA
gene0966	34.3933	1002.84	-3.89356	5.42274e-22	nfeD	MULTISPECIES: NfeD family protein
gene0967	1.93333	2.84	0.335874	0.573997	-	Spo0B domain-containing protein
gene0968	55.0133	82.0267	0.333677	0.218037	pgm	phospho-sugar mutase
gene0969	2.65667	5.58	-0.190419	0.68036	-	tetratricopeptide repeat protein
gene0970	4.34667	11.48	-0.422751	0.286196	tagA	WecB/TagA/CpsF family glycosyltransferase
gene0971	1.75667	15.97	-2.25271	4.58227e-12	murJ	murein biosynthesis integral membrane protein MurJ
gene0972	0.786667	6.93	-2.19423	2.55822e-08	wbpA	glycosyl transferase group 1
gene0973	3.1	27.03	-2.16825	8.73587e-11	bshA	glycosyltransferase
gene0974	2.08667	22.2767	-2.5159	7.80284e-18	waaL	O-antigen ligase family protein
gene0975	2.24	18.5533	-2.0962	5.39988e-08	fchA	methenyltetrahydrofolate cyclohydrolase FchA
gene0976	0	0	0	1	-	clostri-philic family protein
gene0977	2.18667	7.67667	-0.830789	0.214546	-	MULTISPECIES: hypothetical protein
gene0978	0.126667	0.183333	0.379962	0.883003	pdaA	delta-lactam-biosynthetic de-N-acetylase
gene0979	13.52	68.0933	-1.39535	2.09446e-08	ychF	MULTISPECIES: redox-regulated ATPase YchF
gene0980	1.42667	5.10333	-0.917887	0.00970671	-	hypothetical protein
gene0981	6.2	18.6133	-0.62796	0.0696959	manA	class I mannose-6-phosphate isomerase
gene0982	5.02667	12.6467	-0.398645	0.250671	bacA	undecaprenyl-diphosphate phosphatase
gene0983	255.16	128.05	1.85286	4.2493e-08	pfk	6-phosphofructokinase
gene0984	135.36	52.3167	2.26413	1.16777e-09	penP	serine hydrolase
gene0985	7.18	4.61	1.55694	7.56385e-05	pyrB	aspartate carbamoyltransferase
gene0986	1.87333	2.00667	0.822428	0.433134	pyrI	aspartate carbamoyltransferase regulatory subunit
gene0987	8.21667	5.13667	1.56343	1.41713e-07	pyrC	dihydroorotase
gene0988	16.8667	9.73	1.70151	1.54225e-06	pyrF	MULTISPECIES: orotidine-5'-phosphate decarboxylase
gene0989	2.51333	3.48667	0.453692	0.369452	pyrDII	MULTISPECIES: dihydroorotate dehydrogenase electron transfer subunit
gene0990	9.88667	10.13	0.898973	0.00199352	pyrDI	dihydroorotate dehydrogenase
gene0991	4.71333	9.95667	-0.133471	0.751811	pyrE	orotate phosphoribosyltransferase
gene0992	0.87	4.98667	-1.61276	0.000241313	-	DUF2334 domain-containing protein
gene0993	110.433	64.3733	1.58143	5.63323e-06	pflD	formate C-acetyltransferase
gene0994	2.48	8.37667	-0.67284	0.502392	fprA1_2	MULTISPECIES: rubredoxin
gene0995	10.3667	69.1167	-1.77595	1.35405e-11	dnaQ	MULTISPECIES: 3'-5' exonuclease
gene0996	46.4	18.2467	2.21506	6.39335e-10	ldh	MULTISPECIES: L-lactate dehydrogenase
gene0997	4.02	18.2433	-1.24608	0.000402487	birA	biotin--[acetyl-CoA-carboxylase] ligase
gene0998	6.27333	10.3133	0.161448	0.694182	blaR1	MULTISPECIES: phosphodiester glycosidase family protein
gene0999	1.96	4.82333	-0.389029	0.420276	-	MULTISPECIES: hypothetical protein
gene1000	3.98667	14.37	-0.813418	0.108689	-	site-2 protease family protein
gene1001	0.323333	2.4	-1.85742	0.00196412	-	cell wall-binding protein
gene1002	11.4833	16.3	0.409566	0.256219	-	putative cell wall binding repeat protein
gene1003	0.126667	0.803333	-1.71672	0.0633567	flgS	HAMP domain-containing sensor histidine kinase
gene1004	0.156667	1.54333	-2.3149	0.0679313	vicR	MULTISPECIES: response regulator transcription factor
gene1005	0.566667	2.77333	-1.41574	0.00809237	argS	arginine--tRNA ligase
gene1006	3.80667	17.94	-1.33876	0.000236933	tqsA	AI-2E family transporter
gene1007	3.21333	15.0433	-1.28053	0.000371582	mdoC	acyltransferase
gene1008	10.66	48.0867	-1.16568	0.000515066	-	nitroreductase family protein
gene1009	11.0367	25.6933	-0.197091	0.638201	serB-plsC	MULTISPECIES: HAD-IB family hydrolase
gene1010	1.11	2.17667	0.137816	0.891259	-	ribonuclease H-like domain-containing protein
gene1011	0.0433333	2.61	-4.49134	0.000706374	comEC	MULTISPECIES: ComEC/Rec2 family competence protein
gene1012	138.22	200.093	0.386401	0.115564	-	hypothetical protein
gene1013	28.05	201.507	-1.87928	2.99813e-09	-	hypothetical protein
gene1014	2.64	2.27333	1.16156	0.269835	-	MULTISPECIES: DUF378 domain-containing protein
gene1015	22.8967	41.87	0.189194	0.613944	asnC	MULTISPECIES: Lrp/AsnC ligand binding domain-containing protein
gene1016	8.84333	53.3767	-1.27887	0.0275146	-	MULTISPECIES: hypothetical protein
gene1017	0.0266667	0.683333	-3.76808	0.0299029	sadA	MULTISPECIES: hypothetical protein
gene1018	24.7067	64.5667	-0.361861	0.297876	-	MULTISPECIES: gamma carbonic anhydrase family protein
gene1019	21.3533	55.9367	-0.452545	0.0960618	-	S1-like domain-containing RNA-binding protein
gene1020	0	0.0333333	-1.18828	1	spoVAF	spore germination protein
gene1021	0.306667	0.283333	0.92039	0.371701	asnB	asparagine synthase (glutamine-hydrolyzing)
gene1022	1.89	6.79	-0.673059	0.612874	-	MULTISPECIES: hypothetical protein
gene1023	55.25	87.6867	0.339297	0.20241	-	YaaR family protein
gene1024	7.00667	12.0367	0.179654	0.639552	-	PhnD/SsuA/transferrin family substrate-binding protein
gene1025	0.516667	0.783333	0.292192	0.808108	-	ABC transporter permease subunit
gene1026	0.526667	1.64333	-0.615914	0.606472	-	ABC transporter ATP-binding protein
gene1027	0	0	0	1	-	hypothetical protein
gene1028	2.35667	7.00333	-0.680817	0.0283525	-	ABC transporter ATP-binding protein
gene1029	94.0833	19.0433	3.22148	1.19319e-19	-	hypothetical protein
gene1030	202.657	946.063	-1.29158	4.90251e-08	ilvE	branched-chain amino acid aminotransferase
gene1031	5.88667	19.1133	-0.763325	0.0260182	nadE	NAD(+) synthase
gene1032	1.79333	87.32	-4.62936	1.25924e-22	-	hypothetical protein
gene1033	0.58	5.25667	-2.10354	0.00176774	vanRC	MULTISPECIES: response regulator transcription factor
gene1034	0.59	11.54	-3.37523	1.00452e-13	vanSC	HAMP domain-containing sensor histidine kinase
gene1035	85.8667	49.8367	1.80413	3.12874e-12	-	MULTISPECIES: NfeD family protein
gene1036	124.45	92.2067	1.33171	8.92035e-09	-	MULTISPECIES: SPFH domain-containing protein
gene1037	1.21	2.35	0.00160073	0.998971	ecsC	MULTISPECIES: EcsC family protein
gene1038	11.6367	89.2767	-1.92201	1.4472e-08	-	MULTISPECIES: hypothetical protein
gene1039	0.166667	0.403333	-0.522557	0.675112	lmrB	MDR family MFS transporter
gene1040	1.84667	7.93	-1.01602	0.156749	slyA	transcriptional regulator, MarR family
gene1041	40.89	30.98	1.28658	8.01834e-05	-	MULTISPECIES: amino acid ABC transporter substrate-binding protein
gene1042	36.9267	18.0167	1.93633	2.25615e-09	-	MULTISPECIES: amino acid ABC transporter permease
gene1043	129.353	95.8067	1.37605	1.95042e-08	-	MULTISPECIES: amino acid ABC transporter ATP-binding protein
gene1044	3056.81	20200	-1.36712	2.33563e-06	-	MULTISPECIES: zinc-ribbon domain-containing protein
gene1045	0.656667	3.44667	-1.54564	0.000515854	clcA	ClC family H(+)/Cl(-) exchange transporter
gene1046	2.34333	2.44667	0.783785	0.0637384	-	GntR family transcriptional regulator
gene1047	0	0.0733333	-0.269199	1	gatC	GCN5-related N-acetyltransferase
gene1048	0.233333	0.653333	-0.621024	0.656075	-	MULTISPECIES: DMT family transporter
gene1049	17.4367	23.2567	0.450544	0.110475	purL	phosphoribosylformylglycinamidine synthase
gene1050	7.95	15.3133	0.00914016	0.989708	purE	MULTISPECIES: 5-(carboxyamino)imidazole ribonucleotide mutase
gene1051	10.5333	22.4667	-0.163298	0.751823	purC	phosphoribosylaminoimidazolesuccinocarboxamide synthase
gene1052	12.9967	16.3267	0.507574	0.157098	purF	MULTISPECIES: amidophosphoribosyltransferase
gene1053	11.52	15.81	0.44725	0.205525	purM	MULTISPECIES: phosphoribosylformylglycinamidine cyclo-ligase
gene1054	6.55	5.86	1.01156	0.0470197	purN	MULTISPECIES: phosphoribosylglycinamide formyltransferase
gene1055	22.43	45.8167	-0.134769	0.668994	purH	MULTISPECIES: bifunctional phosphoribosylaminoimidazolecarboxamide formyltransferase/IMP cyclohydrolase
gene1056	16.8867	34.5767	-0.196939	0.594228	purD	phosphoribosylamine--glycine ligase
gene1057	3.19667	2.76333	1.11576	0.0584135	-	C1 family peptidase
gene1058	23.01	21.74	0.994837	5.82548e-05	inlA	MULTISPECIES: cell wall-binding repeat-containing protein
gene1059	6.86667	5.24333	1.41765	0.0107795	blaR1	M56 family metallopeptidase
gene1060	1.45667	4.48667	-0.222547	1	blaR1	M56 family metallopeptidase
gene1061	0.58	1.11	-0.0103011	0.993434	-	MULTISPECIES: tetratricopeptide repeat protein
gene1062	5.74	17.2767	-0.527274	0.248436	pat	MULTISPECIES: GNAT family N-acetyltransferase
gene1063	317.11	187.61	1.65828	1.30494e-08	-	hypothetical protein
gene1064	1.09667	1.82333	0.349584	0.802528	npd	MarR family transcriptional regulator
gene1065	3.92333	8.27333	-0.216915	0.645432	fabH	MULTISPECIES: beta-ketoacyl-ACP synthase III
gene1066	36.4767	32.1033	1.11751	9.41343e-05	fabK	enoyl-[acyl-carrier-protein] reductase FabK
gene1067	45.0933	34.84	1.27494	9.70362e-07	fabD	ACP S-malonyltransferase
gene1068	27.0333	35.4067	0.550725	0.0594166	fabG	3-oxoacyl-[acyl-carrier-protein] reductase
gene1069	56.9467	70.46	0.57673	0.0157406	fabF	beta-ketoacyl-ACP synthase II
gene1070	15.51	41.48	-0.461473	0.105104	accB	acetyl-CoA carboxylase biotin carboxyl carrier protein
gene1071	10.0067	25.7133	-0.324802	0.511849	fabZ	MULTISPECIES: 3-hydroxyacyl-ACP dehydratase FabZ
gene1072	16.88	47.49	-0.598599	0.0173438	accC	acetyl-CoA carboxylase biotin carboxylase subunit
gene1073	17.24	48.08	-0.539209	0.0820807	accD	acetyl-CoA carboxylase, carboxyltransferase subunit beta
gene1074	22.9367	64.5067	-0.55861	0.030987	accA	MULTISPECIES: acetyl-CoA carboxylase carboxyltransferase subunit alpha
gene1075	8.42	66.4367	-1.91416	1.00235e-06	-	MULTISPECIES: HutP family protein
gene1076	167.01	340.753	-0.0569735	0.88749	-	ABC transporter substrate-binding protein
gene1077	101.92	140.437	0.554995	0.124014	-	ABC transporter permease
gene1078	51.4633	103.843	0.0305405	0.947329	-	MULTISPECIES: ATP-binding cassette domain-containing protein
gene1079	0.49	1.22667	-0.243939	0.851841	epsA	Wzz/FepE/Etk N-terminal domain-containing protein
gene1080	0.733333	2.26667	-0.745058	0.303876	epsB	CpsD/CapB family tyrosine-protein kinase
gene1081	1.02	3.43333	-0.756675	0.248547	-	CpsB/CapC family capsule biosynthesis tyrosine phosphatase
gene1082	2.13667	3.21	0.43863	0.498983	exoY	sugar transferase
gene1083	1.52667	1.1	1.50091	0.154956	glft1	UDP-N-acetylglucosamine:LPS N-acetylglucosamine transferase
gene1084	0.673333	1.18333	0.0231101	0.992971	pssE	glycosyltransferase
gene1085	0	0.0566667	-1.12064	1	bshA	glycosyltransferase
gene1086	0	0.143333	-1.12148	1	maa	acyltransferase
gene1087	0.0566667	0.156667	-0.562063	0.809258	-	hypothetical protein
gene1088	0	0.346667	-2.94729	0.339968	tagF	glycosyltransferase
gene1089	0.03	0.683333	-3.51598	0.0470197	waaH	MULTISPECIES: glycosyltransferase
gene1090	0.22	1.08333	-1.10804	0.320225	wcaK	polysaccharide pyruvyl transferase family protein
gene1091	0.153333	1.66333	-2.49421	0.000660245	-	oligosaccharide flippase family protein
gene1092	0.113333	1.49333	-2.61933	0.0157199	tuaG	MULTISPECIES: glycosyltransferase family A protein
gene1093	0.236667	0.373333	0.276468	0.77562	-	ABC transporter ATP-binding protein/permease
gene1094	1.01667	4.97667	-1.16187	0.122924	rfbC	dTDP-4-dehydrorhamnose 3,5-epimerase
gene1095	0.356667	1.36333	-1.1592	0.254451	rfbD	dTDP-4-dehydrorhamnose reductase
gene1096	0.696667	4.08667	-1.61718	0.00141923	rfbB	dTDP-glucose 4,6-dehydratase
gene1097	0.303333	0.28	1.12634	0.606472	-	VanZ family protein
gene1098	1.54667	11.3433	-1.68233	0.0151384	ycaJ	replication-associated recombination protein A
gene1099	0.403333	0.323333	1.06774	0.362032	-	hypothetical protein
gene1100	0.05	0.04	1.42357	0.389547	-	hypothetical protein
gene1101	0.0933333	0.37	-1.04528	0.362368	-	hypothetical protein
gene1102	0.203333	0.573333	-0.681397	0.719762	-	hypothetical protein
gene1103	1.28667	4.19667	-0.783203	0.0623154	ycaJ	MULTISPECIES: replication-associated recombination protein A
gene1104	0	3.51333	-1.18828	1	-	XRE family transcriptional regulator
gene1105	0.0833333	1.04667	-2.8458	0.00262039	-	DNA mismatch repair protein MutL
gene1106	6.25	65.4867	-2.16182	5.1779e-06	-	-
gene1107	0.0833333	0.77	-2.04667	0.166557	-	transposase
gene1108	0	0.346667	-1.79477	1	-	hypothetical protein
gene1109	0	15.3733	-0.269199	1	-	-
gene1110	0	0.106667	-1.18788	1	gloB	MBL fold metallo-hydrolase
gene1111	0.123333	0.83	-1.91037	0.00634603	pksE	ACP S-malonyltransferase
gene1112	0.376667	1.57	-1.05582	0.0988416	-	MATE family efflux transporter
gene1113	0	0.233333	-1.122	1	-	hypothetical protein
gene1114	0.393333	1.67667	-1.23795	7.14918e-05	pksN	SDR family NAD(P)-dependent oxidoreductase
gene1115	0.483333	1.88	-1.11057	5.36715e-05	pksN	non-ribosomal peptide synthetase
gene1116	0.576667	2.75333	-1.38753	2.08256e-08	tycC	non-ribosomal peptide synthetase
gene1117	1.31667	8.94333	-1.92742	2.21135e-11	uvrA	excinuclease ABC subunit UvrA
gene1118	3.7	15.8333	-1.1962	6.93859e-05	aroA	3-deoxy-7-phosphoheptulonate synthase
gene1119	11.0567	29.25	-0.529251	0.0479936	ectB	diaminobutyrate--2-oxoglutarate transaminase family protein
gene1120	5.36667	14.6167	-0.540296	0.146435	acpT	4'-phosphopantetheinyl transferase superfamily protein
gene1121	7.17667	26.38	-0.955368	0.00826285	-	AraC family transcriptional regulator
gene1122	0	0.59	-1.122	1	-	hypothetical protein
gene1123	0.183333	1.34333	-1.7894	0.488585	-	IS66 family insertion sequence element accessory protein TnpB
gene1124	2.37667	5.74333	-0.366355	0.382716	-	IS66 family transposase
gene1125	0	0	0	1	-	hypothetical protein
gene1126	0.706667	21.5167	-3.09473	0.108757	-	-
gene1127	0	0	0	1	-	-
gene1128	1.59	8.73	-1.5386	8.73315e-07	-	AAA family ATPase
gene1129	0.853333	3.21667	-1.02408	0.065523	-	hypothetical protein
gene1130	2.31	13.33	-1.68481	1.36192e-08	-	hypothetical protein
gene1131	0.83	5.81	-1.85748	1.11217e-05	-	hypothetical protein
gene1132	2.58667	12.4567	-1.39933	2.00192e-06	prkC	protein kinase
gene1133	2.58	9.71333	-1.03678	4.38359e-05	-	hypothetical protein
gene1134	1.81333	8.04	-1.23412	0.00467254	ycaJ	replication-associated recombination protein A
gene1135	117.66	525.94	-1.13551	4.62036e-05	cymR	RrF2 family transcriptional regulator
gene1136	125.867	338.65	-0.508602	0.0205681	iscS	MULTISPECIES: cysteine desulfurase NifS
gene1137	349.133	826.987	-0.198833	0.459978	iscU	MULTISPECIES: Fe-S cluster assembly scaffold protein NifU
gene1138	36.8467	176.313	-1.32951	5.63213e-09	mnmA	MULTISPECIES: tRNA 2-thiouridine(34) synthase MnmA
gene1139	65.0467	41.4267	1.48709	2.49477e-05	bcd	acyl-CoA dehydrogenase family protein
gene1140	64.7367	44.4067	1.46055	3.137e-07	norV	MULTISPECIES: FprA family A-type flavoprotein
gene1141	0.08	0.1	0.692575	1	-	MULTISPECIES: PRC-barrel domain-containing protein
gene1142	0.196667	0.55	-0.588909	0.650771	perM	AI-2E family transporter
gene1143	5.30667	15.9033	-0.682527	0.0155708	alaS	alanine--tRNA ligase
gene1144	8.28	14.5067	0.766143	0.520871	ruvX	MULTISPECIES: IreB family regulatory phosphoprotein
gene1145	126.317	141.197	0.85941	0.00129035	ruvX	MULTISPECIES: Holliday junction resolvase RuvX
gene1146	16.61	23.11	0.597658	0.140322	-	MULTISPECIES: DUF1292 domain-containing protein
gene1147	36.0767	59.5333	0.294574	0.412056	furB	MULTISPECIES: Fur family transcriptional regulator
gene1148	266.49	221.857	1.1858	2.29638e-07	rnj	MULTISPECIES: ribonuclease J
gene1149	52.25	217.56	-1.18139	3.74359e-06	typA	MULTISPECIES: translational GTPase TypA
gene1150	2.32333	8.03667	-0.893002	0.0155501	-	endolytic transglycosylase MltG
gene1151	20.9133	78.87	-0.954066	0.000447371	-	MULTISPECIES: O-methyltransferase
gene1152	18.4967	83.8567	-1.26885	1.09003e-08	prtC	U32 family peptidase
gene1153	0.356667	2.29	-1.8806	0.00105755	mrdA	MULTISPECIES: penicillin-binding transpeptidase domain-containing protein
gene1154	0.0433333	0.343333	-1.96871	0.478947	sigH	RNA polymerase sporulation sigma factor SigK
gene1155	6.27	11.6633	0.00450382	0.993434	ftsA	cell division FtsA domain-containing protein
gene1156	104.06	174.72	0.195946	0.452722	ftsZ	MULTISPECIES: cell division protein FtsZ
gene1157	0.0333333	0.276667	-2.0231	0.413437	spoIIGA	sigma-E processing peptidase SpoIIGA
gene1158	0.136667	0.0466667	2.26571	0.501752	sigH	MULTISPECIES: RNA polymerase sporulation sigma factor SigE
gene1159	0.186667	0.686667	-0.878377	0.539033	sigH	RNA polymerase sporulation sigma factor SigG
gene1160	0	0	0	1	-	MULTISPECIES: YlmC/YmxH family sporulation protein
gene1161	7.09667	21.9567	-0.459506	0.416291	nrdR	MULTISPECIES: transcriptional regulator NrdR
gene1162	15.7333	25.6633	0.237001	0.530291	yfiH	peptidoglycan editing factor PgeF
gene1163	26.75	31.73	0.696518	0.0255221	phoP	MULTISPECIES: response regulator transcription factor
gene1164	18.0833	20.03	0.756129	0.00220099	phoR	ATP-binding protein
gene1165	997.297	309.823	2.56315	9.91962e-15	pstS	phosphate ABC transporter substrate-binding protein
gene1166	138.013	62.8667	2.05914	1.68545e-11	pstC	phosphate ABC transporter permease subunit PstC
gene1167	134.677	75.9933	1.76253	3.94288e-08	pstA	phosphate ABC transporter permease PstA
gene1168	78.5267	69.2333	1.10203	0.0024273	pstB	phosphate ABC transporter ATP-binding protein PstB
gene1169	30.7933	31.4	0.948756	0.000958954	phoU	phosphate signaling complex protein PhoU
gene1170	3.72333	13.6767	-0.956122	0.00113115	mmp10	DUF512 domain-containing protein
gene1171	8.10333	30.6133	-1.04905	0.000604425	engA	MULTISPECIES: ribosome biogenesis GTPase Der
gene1172	8.7	30.2433	-0.824471	0.00412756	gpsA	NAD(P)H-dependent glycerol-3-phosphate dehydrogenase
gene1173	0.1	0.253333	-0.661592	0.667279	spoIVA	stage IV sporulation protein A
gene1174	74.24	183.91	-0.254796	0.412056	-	hypothetical protein
gene1175	7.11	39.98	-1.54984	6.27787e-06	-	YicC/YloC family endoribonuclease
gene1176	45.62	130.34	-0.325821	0.460841	remA	MULTISPECIES: DUF370 domain-containing protein
gene1177	28.61	124.177	-1.14914	9.66958e-05	gmk	MULTISPECIES: guanylate kinase
gene1178	6.62	9.19	1.02886	0.596912	rpoZ	MULTISPECIES: DNA-directed RNA polymerase subunit omega
gene1179	42.9533	139.18	-0.798004	0.00234305	coaBC	bifunctional phosphopantothenoylcysteine decarboxylase/phosphopantothenate--cysteine ligase CoaBC
gene1180	1.80667	6.86667	-1.02752	0.000543583	priA	MULTISPECIES: primosomal protein N'
gene1181	31.2867	98.56	-0.609449	0.0470027	def	peptide deformylase
gene1182	54.2267	95.5567	0.133148	0.642391	fmt	methionyl-tRNA formyltransferase
gene1183	51.7033	99.9267	0.00265792	0.994501	-	MULTISPECIES: zinc metallopeptidase
gene1184	11.0167	24.8367	-0.24349	0.403875	rsmB	16S rRNA (cytosine(967)-C(5))-methyltransferase RsmB
gene1185	16.8467	34.3933	-0.0775445	0.823455	rlmN	23S rRNA (adenine(2503)-C(2))-methyltransferase RlmN
gene1186	13.89	31.9267	-0.215658	0.510087	prpC	Stp1/IreP family PP2C-type Ser/Thr phosphatase
gene1187	73.15	126.283	0.0877693	0.75021	prkC	Stk1 family PASTA domain-containing Ser/Thr kinase
gene1188	5.55	14.76	-0.520421	0.10792	rsgA	MULTISPECIES: ribosome small subunit-dependent GTPase A
gene1189	3.04333	12.2333	-0.996607	0.0212951	rpe	ribulose-phosphate 3-epimerase
gene1190	3.67333	14.9	-0.980984	0.0259533	thiN	MULTISPECIES: thiamine diphosphokinase
gene1191	2081.29	16928.3	-1.80823	2.31077e-12	rpmB	MULTISPECIES: 50S ribosomal protein L28
gene1192	93.9867	179.75	0.138517	0.672384	-	MULTISPECIES: Asp23/Gls24 family envelope stress response protein
gene1193	50.7533	77.07	0.28068	0.271139	fakA	DAK2 domain-containing protein
gene1194	0.813333	2.22333	-0.568602	0.179326	recG	ATP-dependent DNA helicase RecG
gene1195	73.5133	117.533	0.328184	0.29881	rsmD	16S rRNA (guanine(966)-N(2))-methyltransferase RsmD
gene1196	4.70333	9.83	0.065217	0.928232	coaD	pantetheine-phosphate adenylyltransferase
gene1197	93.3467	155.393	0.237565	0.479164	-	MULTISPECIES: hypothetical protein
gene1198	0	0.136667	-2.77244	0.319666	-	MULTISPECIES: sporulation integral membrane protein YlbJ
gene1199	0.936667	4.96	-1.48709	0.000471886	-	MULTISPECIES: nucleotidyltransferase
gene1200	88.29	459.453	-1.47885	2.87355e-09	pta	MULTISPECIES: phosphate acetyltransferase
gene1201	46.2567	234.773	-1.44796	7.46191e-11	ackA	acetate kinase
gene1202	34.74	103.693	-0.50919	0.120694	yceD	MULTISPECIES: DUF177 domain-containing protein
gene1203	28.26	80.4833	0.178535	0.912481	rpmF	MULTISPECIES: 50S ribosomal protein L32
gene1204	6.87	24.7433	-0.971445	0.00527643	plsX	phosphate acyltransferase PlsX
gene1205	666.717	4493.6	-1.41187	0.00164592	acpP	MULTISPECIES: acyl carrier protein
gene1206	10.63	46.5567	-1.14044	0.000193281	rnc	MULTISPECIES: ribonuclease III
gene1207	15.18	73.65	-1.37482	3.6942e-09	-	radical SAM protein
gene1208	0	0	0	1	-	MULTISPECIES: hypothetical protein
gene1209	3.83	8.75667	-0.292442	0.31403	smc	chromosome segregation protein SMC
gene1210	11.4767	29.52	-0.450102	0.0980701	ftsY	MULTISPECIES: signal recognition particle-docking protein FtsY
gene1211	2.19667	6.47667	-0.449541	0.677774	-	MULTISPECIES: putative DNA-binding protein
gene1212	53.1567	102.92	-0.000145753	0.999739	ffh	signal recognition particle protein
gene1213	364.29	1096.78	-0.355387	0.37825	rpsP	MULTISPECIES: 30S ribosomal protein S16
gene1214	208.697	432.713	0.264495	0.58582	-	MULTISPECIES: KH domain-containing protein
gene1215	7.69	16.8933	-0.126758	0.791082	rimM	MULTISPECIES: ribosome maturation factor RimM
gene1216	8.21	13.0433	0.276982	0.426432	trmD	tRNA (guanosine(37)-N1)-methyltransferase TrmD
gene1217	222.793	655.627	-0.519258	0.0420606	rplS	MULTISPECIES: 50S ribosomal protein L19
gene1218	2.68667	12.92	-1.359	0.000113087	rbgA	ribosome biogenesis GTPase YlqF
gene1219	1.6	7.30667	-1.32557	0.0163947	rnhB	ribonuclease HII
gene1220	0	0	0	1	yraN	MULTISPECIES: YraN family protein
gene1221	0.16	0.253333	0.129915	0.934868	comM	YifB family Mg chelatase-like AAA ATPase
gene1222	9.82667	20.4	-0.113647	0.734289	smf	MULTISPECIES: DNA-processing protein DprA
gene1223	9.36333	19.1033	-0.13111	0.638451	topA	type I DNA topoisomerase
gene1224	202.03	56.8033	2.78237	7.96036e-22	codY	MULTISPECIES: GTP-sensing pleiotropic transcriptional regulator CodY
gene1225	151.4	609.467	-1.04054	5.7635e-06	rpsB	MULTISPECIES: 30S ribosomal protein S2
gene1226	27.5133	110.58	-1.09114	0.00026488	tsf	MULTISPECIES: translation elongation factor Ts
gene1227	8.45667	20.18	-0.375313	0.33789	pyrH	MULTISPECIES: UMP kinase
gene1228	40.86	98.97	-0.243222	0.478511	frr	MULTISPECIES: ribosome recycling factor
gene1229	6.78	7.48667	0.817603	0.0262831	uppS	isoprenyl transferase
gene1230	7.73	11.5667	0.40751	0.286196	cdsA	MULTISPECIES: phosphatidate cytidylyltransferase
gene1231	0.546667	1.10667	-0.0790872	0.933635	-	sporulation integral membrane protein YtvI
gene1232	4.25667	376.63	-5.56678	2.63858e-74	dxr	1-deoxy-D-xylulose-5-phosphate reductoisomerase
gene1233	7.07333	542.327	-5.30661	2.89405e-80	rseP	M50 family metallopeptidase
gene1234	5.5	372.69	-5.14609	2.42503e-84	gcpE	flavodoxin-dependent (E)-4-hydroxy-3-methylbut-2-enyl-diphosphate synthase
gene1235	2.08667	6.07333	-0.586187	0.424976	rimP	ribosome maturation factor RimP
gene1236	28.1433	60.6733	-0.197995	0.53164	nusA	transcription termination factor NusA
gene1237	40.2333	61.58	0.637614	0.222226	ylxR	YlxR family protein
gene1238	3.70667	13.5033	-0.529813	0.581349	-	MULTISPECIES: 50S ribosomal protein L7ae-like protein
gene1239	64.4267	118.24	0.0149094	0.965627	infB	translation initiation factor IF-2
gene1240	10.88	30.0133	-0.27326	0.628932	rbfA	MULTISPECIES: 30S ribosome-binding factor RbfA
gene1241	21.7233	52.7033	-0.362786	0.173961	nrnA	phosphoesterase RecJ-like protein
gene1242	17.3	38.83	-0.210912	0.52915	truB	tRNA pseudouridine(55) synthase TruB
gene1243	11.91	28.8567	-0.335784	0.291015	ribF	bifunctional riboflavin kinase/FAD synthetase
gene1244	498.39	2218.23	-0.942748	0.00258028	rpsO	MULTISPECIES: 30S ribosomal protein S15
gene1245	38.7467	95.97	-0.405327	0.0733674	pnp	polyribonucleotide nucleotidyltransferase
gene1246	1.54333	6.97	-1.34906	0.000617073	-	pitrilysin family protein
gene1247	0	0	0	1	-	MULTISPECIES: YlmC/YmxH family sporulation protein
gene1248	0.826667	2.56667	-0.720892	0.20241	lysC	aspartate kinase
gene1249	0.933333	1.6	0.181	0.866829	clpP	MULTISPECIES: ATP-dependent Clp protease proteolytic subunit
gene1250	3.79667	8.43667	-0.251805	0.382716	ftsK	DNA translocase FtsK
gene1251	4.87	34.3067	-1.89682	3.41736e-12	rimO	ribosomal protein S12 methylthiotransferase RimO
gene1252	25.0367	103.13	-1.09208	0.000311012	pgsA	MULTISPECIES: CDP-diacylglycerol--glycerol-3-phosphate 3-phosphatidyltransferase
gene1253	341.713	131.507	2.31458	5.12736e-22	recA	recombinase RecA
gene1254	783.993	847.357	0.822013	0.000703749	rny	ribonuclease Y
gene1255	520.133	476.137	1.19315	0.318417	spoVS	MULTISPECIES: stage V sporulation protein S
gene1256	63.9567	258.887	-0.755112	0.236557	ptsH	MULTISPECIES: HPr family phosphocarrier protein
gene1257	46.9367	51.0967	0.843389	0.00361022	purB	MULTISPECIES: adenylosuccinate lyase
gene1258	0	0.116667	-2.12145	1	-	MULTISPECIES: amidase domain-containing protein
gene1259	14.6967	25.1	0.125682	0.674208	-	MULTISPECIES: DUF6398 domain-containing protein
gene1260	0.406667	0.203333	1.90989	0.0724323	ribD	bifunctional diaminohydroxyphosphoribosylaminopyrimidine deaminase/5-amino-6-(5-phosphoribosylamino)uracil reductase RibD
gene1261	0.456667	0.433333	1.18234	0.39696	ribE	riboflavin synthase
gene1262	1.19333	0.7	1.58905	0.0272313	ribBA	bifunctional 3,4-dihydroxy-2-butanone-4-phosphate synthase/GTP cyclohydrolase II
gene1263	1.62667	3.32333	0.141332	0.895622	ribH	MULTISPECIES: 6,7-dimethyl-8-ribityllumazine synthase
gene1264	70.69	65.6833	0.991895	7.27332e-05	cwlO	C40 family peptidase
gene1265	3.79	9.37333	-0.405309	0.209806	kup	KUP/HAK/KT family potassium transporter
gene1266	0.0133333	0.0666667	-1.76844	0.543989	kup	KUP/HAK/KT family potassium transporter
gene1267	1.38333	20.2967	-2.77898	0.176086	-	MULTISPECIES: hypothetical protein
gene1268	4.09	16.15	-1.10077	0.000131525	-	AmmeMemoRadiSam system protein A
gene1269	1.8	4.08	-0.319607	0.534465	pflA	AmmeMemoRadiSam system radical SAM enzyme
gene1270	0	0	0	1	-	MULTISPECIES: hypothetical protein
gene1271	108.977	0	6.22055	5.15904e-05	-	MULTISPECIES: hypothetical protein
gene1272	0.433333	0.48	0.780407	0.571598	trkA	hypothetical protein
gene1273	3.31333	6.45333	0.012643	0.98345	-	FIST N-terminal domain-containing protein
gene1274	10.5033	25.4	-0.338061	0.291898	lysS	lysyl-tRNA synthetase
gene1275	4.49667	18.2	-1.06375	0.00343411	-	class I SAM-dependent methyltransferase
gene1276	11.1733	59.1333	-1.40616	3.05574e-06	lmrA	TetR/AcrR family transcriptional regulator
gene1277	0.446667	1.78667	-1.03501	0.0793556	lmrB	transporter
gene1278	4.67	12.1233	-0.382322	0.413437	menH	alpha/beta hydrolase
gene1279	0	0	0	1	-	hypothetical protein
gene1280	2.73	1.55333	1.72528	0.0218889	rimJ	GNAT family N-acetyltransferase
gene1281	3.07333	18.3033	-1.50174	0.00175221	ohrR	MULTISPECIES: MarR family transcriptional regulator
gene1282	31.5633	251.187	-1.88044	5.20554e-10	-	MULTISPECIES: CD3324 family protein
gene1283	0.323333	0.986667	-0.467738	0.770895	-	GNAT family N-acetyltransferase
gene1284	0.246667	0.696667	-0.376701	0.763805	-	serine hydrolase domain-containing protein
gene1285	9.91333	157	-3.08729	6.79429e-30	yydH	site-2 protease family protein
gene1286	0.273333	0.703333	-0.443901	0.692397	cysK	cysteine synthase family protein
gene1287	5.77667	6.73	0.710976	0.0320156	yqjG	glutathione S-transferase C-terminal domain-containing protein
gene1288	3.19667	2.80667	1.10668	0.00181915	-	ABC transporter substrate-binding protein
gene1289	1.10333	0.396667	2.37536	0.0044416	-	ABC transporter permease
gene1290	2.29	3.97667	0.0708486	0.917269	-	ABC transporter permease
gene1291	2.77333	2.50333	1.02963	0.0389704	ddpD	ABC transporter ATP-binding protein
gene1292	3.20333	3.35667	0.839697	0.0550972	ddpF	MULTISPECIES: ABC transporter ATP-binding protein
gene1293	2.90333	2.72667	0.97127	0.041719	pepT	M20/M25/M40 family metallo-hydrolase
gene1294	1.83333	0.406667	3.41616	0.011885	-	GNAT family N-acetyltransferase
gene1295	2.02667	0.196667	4.23731	3.57834e-09	metE	5-methyltetrahydropteroyltriglutamate--homocysteine S-methyltransferase
gene1296	1.45333	0.106667	4.47136	1.22578e-05	yqjG	glutathione S-transferase C-terminal domain-containing protein
gene1297	0.866667	0.23	2.70792	0.00330425	yqjG	glutathione S-transferase C-terminal domain-containing protein
gene1298	0.546667	0.276667	1.91429	0.114977	tcyA	transporter substrate-binding domain-containing protein
gene1299	1.27667	0.626667	1.89493	0.0457044	tcyB	amino acid ABC transporter permease
gene1300	2.06333	0.603333	2.65718	0.00050667	tcyC	amino acid ABC transporter ATP-binding protein
gene1301	2.19	1.39667	1.50418	0.00295747	yqjG	glutathione S-transferase C-terminal domain-containing protein
gene1302	1.44667	1.16333	1.19837	0.367392	-	MULTISPECIES: GNAT family N-acetyltransferase
gene1303	0.336667	0.0333333	4.08446	0.0266631	tcyK	transporter substrate-binding domain-containing protein
gene1304	0.0466667	0.11	-0.164022	1	tcyL	amino acid ABC transporter permease
gene1305	0.136667	0.233333	0.394816	0.868373	tcyM	amino acid ABC transporter permease
gene1306	0	0	0	1	-	hypothetical protein
gene1307	0.376667	0.8	-0.233068	0.87843	tcyN	MULTISPECIES: amino acid ABC transporter ATP-binding protein
gene1308	0.746667	1.00333	0.410036	0.540945	nifD	nitrogenase component 1
gene1309	0.356667	0.41	0.570362	0.600427	nifK	nitrogenase component 1
gene1310	0.88	1.37333	0.290275	0.61776	nifD	nitrogenase component 1
gene1311	0.763333	1.78	-0.325443	0.640434	nifK	nitrogenase component 1
gene1312	3.46667	0.41	3.93284	1.62354e-08	ssuA	ABC transporter substrate-binding protein
gene1313	0.423333	0.0833333	3.25692	0.0475075	ssuC	ABC transporter permease subunit
gene1314	1.55667	0.17	4.02094	0.000330944	ssuB	ATP-binding cassette domain-containing protein
gene1315	1.02667	0.276667	2.72275	0.00123544	gldA	iron-containing alcohol dehydrogenase family protein
gene1316	0.703333	0.75	0.751952	0.389574	hisC	histidinol-phosphate transaminase
gene1317	1.84	5.34333	-0.690783	0.0476513	hgdC	acyl-CoA dehydratase activase-related protein
gene1318	2.33	11.1267	-1.2767	0.0039099	larE	ATP-dependent sacrificial sulfur transferase LarE
gene1319	0	0	0	1	-	YezD family protein
gene1320	0.123333	0.236667	-0.155055	0.945294	nifH	MULTISPECIES: nitrogenase iron protein
gene1321	0.64	0.716667	1.53316	0.548929	nifX	NifB/NifX family molybdenum-iron cluster-binding protein
gene1322	0.73	0.406667	1.80629	0.0477629	nifB	radical SAM protein
gene1323	0.263333	2.67333	-2.37803	0.00071893	metC	PLP-dependent aspartate aminotransferase family protein
gene1324	0.213333	2.52	-2.54108	0.00362893	cysK	cysteine synthase family protein
gene1325	0.563333	0.21	2.17755	0.0152277	emrB	DHA2 family efflux MFS transporter permease subunit
gene1326	0.616667	1.06333	0.216466	0.867759	ladR	PadR family transcriptional regulator
gene1327	20.21	48.11	-0.353844	0.231899	serS	serine--tRNA ligase
gene1328	0.35	1.18	-0.698316	0.435861	fliB	flagellin lysine-N-methylase
gene1329	4.15333	9.83333	-0.274722	0.510393	cobJ	precorrin-3B C(17)-methyltransferase
gene1330	2.26333	3.89333	0.208939	0.71996	cobK-cbiJ	cobalt-precorrin-6A reductase
gene1331	940.437	594.8	2.01084	1.20962e-06	-	transcriptional regulator
gene1332	167.667	221.867	0.673202	0.12745	acrR	MULTISPECIES: TetR/AcrR family transcriptional regulator
gene1333	234.553	203.16	1.0825	0.00224474	lon	endopeptidase La
gene1334	0.683333	2.30333	-0.697026	0.384525	rlmA1	methyltransferase domain-containing protein
gene1335	1.16	3.91667	-0.829152	0.275597	-	GNAT family N-acetyltransferase
gene1336	1.2	10.37	-2.10437	9.73638e-06	trmD	GNAT family N-acetyltransferase
gene1337	1.29667	1.52333	0.67602	0.190143	licR	transcription antiterminator
gene1338	2.74333	8.91667	-0.833465	0.0163809	bglA	6-phospho-beta-glucosidase
gene1339	1.09	4.17	-0.865605	0.367777	-	hypothetical protein
gene1340	4.20333	9.27333	0.0134373	0.991575	-	hypothetical protein
gene1341	40.5833	58.5967	0.372958	0.156371	-	MULTISPECIES: aldo/keto reductase
gene1342	48.8933	267.717	-1.47599	2.37073e-09	pmtA	MULTISPECIES: rRNA adenine N-6-methyltransferase family protein
gene1343	22.86	50.5833	-0.139939	0.707377	cobC	histidine phosphatase family protein
gene1344	1.05333	2.60333	-0.361747	0.61776	flgJ	glucosaminidase domain-containing protein
gene1345	4.96667	16.15	-0.721077	0.0504301	cobU	nicotinate-nucleotide--dimethylbenzimidazole phosphoribosyltransferase
gene1346	3.21333	15.44	-1.2221	0.0095929	cobA	cob(I)yrinic acid a,c-diamide adenosyltransferase
gene1347	0.94	2.01667	-0.182067	0.88749	cobP	bifunctional adenosylcobinamide kinase/adenosylcobinamide-phosphate guanylyltransferase
gene1348	0.643333	2.45	-0.955488	0.170997	cobS	adenosylcobinamide-GDP ribazoletransferase
gene1349	1.6	5.73	-0.695159	0.427151	cobP	bifunctional adenosylcobinamide kinase/adenosylcobinamide-phosphate guanylyltransferase
gene1350	0.29	2.24333	-1.85689	0.0977924	cobC	histidine phosphatase family protein
gene1351	2.04667	7.96333	-1.01961	0.00753904	cbiB	adenosylcobinamide-phosphate synthase CbiB
gene1352	0.503333	4.99667	-2.39703	2.49962e-06	cobD	threonine-phosphate decarboxylase CobD
gene1353	12.74	55.68	-1.12916	0.000112879	-	diphthine--ammonia ligase
gene1354	12.33	43.5633	-0.916432	0.000106081	cobQ	cobyric acid synthase
gene1355	12.6467	62.3867	-1.2506	0.000158145	-	MULTISPECIES: hypothetical protein
gene1356	3.33	2.13333	1.49502	0.000343666	-	MULTISPECIES: response regulator
gene1357	25.2633	19.1233	1.26387	4.29623e-06	-	MULTISPECIES: response regulator
gene1358	0	0	0	1	-	sporulation membrane protein YtaF
gene1359	21.43	42.5267	-0.0480348	0.887105	ycsE	MULTISPECIES: sugar-phosphatase
gene1360	13.2033	15.3667	0.739586	0.0096721	-	MULTISPECIES: HD-GYP domain-containing protein
gene1361	3.54667	14.6033	-1.18308	8.88121e-05	ade	adenine deaminase
gene1362	2	5.52667	-0.48761	0.455694	pgl	lactonase family protein
gene1363	18.6967	36.69	0.00268702	0.995392	metA	MULTISPECIES: homoserine O-succinyltransferase
gene1364	10.9733	37.4267	-0.807892	0.00592732	yjdF	DUF2238 domain-containing protein
gene1365	2.79333	6.41667	-0.0932923	0.910281	-	hypothetical protein
gene1366	0.76	0.86	1.37217	0.623194	-	DUF1294 domain-containing protein
gene1367	0.123333	3.02333	-3.85595	0.00051142	uppS	MULTISPECIES: undecaprenyl diphosphate synthase family protein
gene1368	1.54333	3.37333	-0.216507	0.677774	hemA	glutamyl-tRNA reductase
gene1369	0.586667	1.98	-0.719062	0.448944	sirC	NAD(P)-dependent oxidoreductase
gene1370	10.69	29.1933	-0.521689	0.105036	hemC	hydroxymethylbilane synthase
gene1371	6.49667	22.6733	-0.873182	0.000694089	cobA-hemD	uroporphyrinogen-III C-methyltransferase
gene1372	11.81	68.1167	-1.64138	4.69325e-09	hemB	MULTISPECIES: porphobilinogen synthase
gene1373	12.76	67.22	-1.5165	4.54446e-11	hemL	glutamate-1-semialdehyde 2,1-aminomutase
gene1374	4.62667	24.36	-1.46913	3.35669e-05	queH	epoxyqueuosine reductase QueH
gene1375	3.39333	22.0367	-1.78385	0.000401662	-	MULTISPECIES: DUF3867 domain-containing protein
gene1376	1.64333	0.636667	2.16096	0.00119305	xynD	glycoside hydrolase family 43 protein
gene1377	1.77667	0.26	3.54805	4.46466e-07	xynC	glucuronoxylanase
gene1378	2.04	1.10667	1.7448	0.00155767	xynA	MULTISPECIES: endo-1,4-beta-xylanase
gene1379	2.33333	1.4	1.64416	0.000987463	xynA	non-reducing end alpha-L-arabinofuranosidase family hydrolase
gene1380	4.57	2.24333	1.89841	3.0567e-05	xynA	alpha/beta hydrolase-fold protein
gene1381	0.623333	0.84	0.482744	0.658036	xynA	polysaccharide deacetylase family protein
gene1382	3.58667	3.40333	1.02347	0.0040586	xynA	endo-1,4-beta-xylanase
gene1383	10.0733	30.6233	-0.713509	0.0560129	pnbA	alpha/beta hydrolase
gene1384	0	0.456667	-4.09906	0.036937	-	hypothetical protein
gene1385	264.65	81.1433	2.61669	6.96831e-26	thrC	threonine synthase
gene1386	622.063	112.19	3.38014	2.39829e-45	thrB	homoserine kinase
gene1387	29.29	9.54667	2.55903	1.00356e-21	pheB	ACT domain-containing protein
gene1388	7.18667	10.2667	0.389022	0.223188	-	glycoside hydrolase family 5 protein
gene1389	10.6133	23.2033	-0.191741	0.568851	tlyC	MULTISPECIES: hemolysin family protein
gene1390	171.93	1418.53	-2.12568	1.1247e-12	-	SPFH domain-containing protein
gene1391	4.95667	14.7867	-0.639438	0.128625	-	ATP-binding cassette domain-containing protein
gene1392	0.496667	0.53	0.778855	0.524374	-	ABC transporter permease
gene1393	2.25667	4.56	-0.176252	0.720485	-	HAMP domain-containing sensor histidine kinase
gene1394	2.73	2.55333	1.08801	0.0467447	phoP	MULTISPECIES: response regulator transcription factor
gene1395	3.84333	8.71667	-0.104245	0.892372	-	zinc dependent phospholipase C family protein
gene1396	1.87333	5.45333	-0.653309	0.144421	lmrP	MULTISPECIES: MFS transporter
gene1397	0	0	0	1	-	MULTISPECIES: hypothetical protein
gene1398	0.383333	4.65	-2.43941	0.0104355	rpoE	MULTISPECIES: sigma-70 family RNA polymerase sigma factor
gene1399	4.56667	49.23	-2.52815	1.02213e-13	degP	MULTISPECIES: hypothetical protein
gene1400	210.13	146.99	1.40298	6.36206e-07	-	hypothetical protein
gene1401	0.146667	0.546667	-0.872844	0.56685	xynB	AraC family transcriptional regulator
gene1402	27.4767	10.4233	2.27146	4.17855e-16	murE	UDP-N-acetylmuramoyl-L-alanyl-D-glutamate--2,6-diaminopimelate ligase
gene1403	2.54333	1.60333	1.62104	0.0049617	-	flavodoxin domain-containing protein
gene1404	4.34	8.59	-0.0863996	0.862992	-	DUF2087 domain-containing protein
gene1405	1.02	1.64333	0.258958	0.725353	-	RelA/SpoT domain-containing protein
gene1406	9.71667	7.66667	1.29586	0.000236863	-	MULTISPECIES: HD-GYP domain-containing protein
gene1407	1.19667	2.28	-0.000271364	0.999739	iscS	cysteine desulfurase IscS
gene1408	3.34667	5.99333	0.0390796	0.934868	thiI	tRNA uracil 4-sulfurtransferase ThiI
gene1409	17.48	74.8233	-0.750884	0.194483	-	MULTISPECIES: hypothetical protein
gene1410	1.52	24.3767	-3.06147	1.21704e-11	-	YoaK family protein
gene1411	4.65667	5.05667	0.774054	0.0211904	hisZ	ATP phosphoribosyltransferase regulatory subunit HisZ
gene1412	12.18	12.95	0.861895	0.0164898	hisG	MULTISPECIES: ATP phosphoribosyltransferase
gene1413	42.0033	52.3567	0.585653	0.0184508	hisD	histidinol dehydrogenase
gene1414	8.08	12.6533	0.296227	0.452144	hisC	aminotransferase class I/II-fold pyridoxal phosphate-dependent enzyme
gene1415	42.3033	53.8533	0.575404	0.0189043	hisB	imidazoleglycerol-phosphate dehydratase HisB
gene1416	9.9	16.9667	0.164645	0.707377	hisH	MULTISPECIES: imidazole glycerol phosphate synthase subunit HisH
gene1417	10.74	14.8167	0.451177	0.284631	hisA	1-(5-phosphoribosyl)-5-[(5-phosphoribosylamino)methylideneamino]imidazole-4-carboxamide isomerase
gene1418	17.5967	24.72	0.382944	0.251812	hisF	MULTISPECIES: imidazole glycerol phosphate synthase subunit HisF
gene1419	14.61	17.0567	0.859565	0.126754	hisI	phosphoribosyl-AMP cyclohydrolase
gene1420	3.48	3.42	1.15179	0.337966	hisE	phosphoribosyl-ATP diphosphatase
gene1421	0	0	0	1	-	hypothetical protein
gene1422	4.97667	67	-2.80842	1.06173e-23	-	hypothetical protein
gene1423	16.9867	152.46	-2.25386	2.68231e-24	tig	trigger factor
gene1424	197.463	978.31	-1.33686	3.17086e-08	clpP	MULTISPECIES: ATP-dependent Clp endopeptidase proteolytic subunit ClpP
gene1425	195.433	686.483	-0.861036	0.00223518	clpX	ATP-dependent Clp protease ATP-binding subunit ClpX
gene1426	0.54	1.09667	-0.142362	0.847992	lonB	Lon protease 2
gene1427	29.88	94.1267	-0.766212	0.00296877	lon	MULTISPECIES: endopeptidase La
gene1428	17.9433	52.4167	-0.478209	0.208754	engB	ribosome biogenesis GTP-binding protein YihA/YsxC
gene1429	0.4	1.21	-0.420666	0.82768	-	hypothetical protein
gene1430	0.756667	0	2.62546	1	-	MULTISPECIES: hypothetical protein
gene1431	0.07	0.616667	-2.22447	0.344451	-	MULTISPECIES: hypothetical protein
gene1432	0	0	0	1	-	hypothetical protein
gene1433	0.13	0	3.85848	0.117743	-	hypothetical protein
gene1434	165.893	130.703	1.35456	1.13656e-05	perR	MULTISPECIES: Fur family transcriptional regulator
gene1435	218.45	343.303	0.475077	0.384326	-	hypothetical protein
gene1436	338.1	306.41	1.40947	7.14918e-05	-	MULTISPECIES: hypothetical protein
gene1437	3.98333	19.7133	-1.41196	1.48056e-07	pncB	nicotinate phosphoribosyltransferase
gene1438	0.213333	1.2	-1.70501	0.0381495	uvrD	ATP-dependent helicase
gene1439	17.1167	18.3367	0.820302	0.017216	inlA	hypothetical protein
gene1440	40.4133	49.9	0.584785	0.0880583	-	hypothetical protein
gene1441	7.25667	13.6067	0.040304	0.918085	ftsA	cell division protein FtsA
gene1442	30.0967	50.0667	0.183328	0.519822	yhaA	M20 family metallopeptidase
gene1443	0.523333	2.13	-1.07965	0.0485219	rluC	RluA family pseudouridine synthase
gene1444	2.67333	7.22667	-0.58617	0.115564	spoVB	polysaccharide biosynthesis protein
gene1445	0	0	0	1	spoVB	stage V sporulation protein B
gene1446	55.5167	52.5833	1.02488	1.15815e-05	mcp	methyl-accepting chemotaxis protein
gene1447	2.35667	56.9633	-3.63684	3.18403e-27	ampS	aminopeptidase
gene1448	0.183333	0.31	0.195265	0.895913	-	hypothetical protein
gene1449	1.08667	46.81	-4.5814	8.40776e-30	cwlK	transcriptional regulator
gene1450	24.21	377.663	-2.918	1.03787e-15	-	MULTISPECIES: hypothetical protein
gene1451	24.1	377.407	-2.84498	4.59491e-12	-	MULTISPECIES: membrane-associated protease 1
gene1452	0.826667	13.84	-3.16308	5.6409e-12	cbpA	DnaJ domain-containing protein
gene1453	0	1.56333	-4.63564	0.00933496	-	FHA domain-containing protein
gene1454	0.46	18.96	-4.55355	2.3159e-10	-	MULTISPECIES: FHA domain-containing protein
gene1455	0.413333	7.43	-3.31006	2.09621e-08	prpC	PP2C family serine/threonine-protein phosphatase
gene1456	0.326667	4.50333	-2.93105	6.78867e-11	prpC	serine/threonine protein phosphatase
gene1457	0.116667	3.97333	-4.08583	9.64727e-09	-	normocyte-binding protein
gene1458	0	0.833333	-4.26382	0.0222892	-	MULTISPECIES: hypothetical protein
gene1459	0.136667	2.51	-3.37015	4.30488e-11	-	molecular chaperone
gene1460	0.343333	2.92667	-2.37252	0.00502863	-	hypothetical protein
gene1461	0	2.57	-5.5313	0.000309391	-	hypothetical protein
gene1462	0.83	15.0767	-3.3818	1.54437e-11	vgrG	phage baseplate assembly protein V
gene1463	0.0533333	2.01	-4.40949	0.00633092	-	hypothetical protein
gene1464	0	0.486667	-2.96764	0.250965	-	hypothetical protein
gene1465	0.72	11.5867	-3.14793	0.000611074	-	DUF4280 domain-containing protein
gene1466	3.14333	17.9733	-1.64967	4.30488e-11	vgrG	hypothetical protein
gene1467	4.06	24.34	-1.52137	0.000838925	-	SUKH-3 domain-containing protein
gene1468	0.39	1.34	-0.864044	0.190184	fhaB	hypothetical protein
gene1469	0	0.183333	-1.122	1	-	hypothetical protein
gene1470	0.953333	3.40667	-0.757153	0.480426	-	hypothetical protein
gene1471	0	1.04	-0.269199	1	-	-
gene1472	0	0.286667	-0.269199	1	-	hypothetical protein
gene1473	0	0.15	-0.269199	1	-	hypothetical protein
gene1474	0	0	0	1	-	hypothetical protein
gene1475	0.56	2.33667	-1.04993	0.407278	-	MULTISPECIES: SUKH-3 domain-containing protein
gene1476	0.16	0.286667	-0.0256504	0.995214	-	SUKH-3 domain-containing protein
gene1477	0	0.1	-0.269199	1	-	SUKH-3 domain-containing protein
gene1478	1.49	5.12333	-0.882785	0.42123	-	hypothetical protein
gene1479	0.86	4.54333	-1.54251	0.0532871	-	hypothetical protein
gene1480	0	0	0	1	-	hypothetical protein
gene1481	0.45	2.89667	-1.86802	0.36537	-	hypothetical protein
gene1482	0	0	0	1	-	hypothetical protein
gene1483	1.14667	3.14333	-0.362851	0.739561	-	SUKH-4 family immunity protein
gene1484	0.763333	5.23	-1.79736	3.14426e-05	-	AAA family ATPase
gene1485	1.94667	9.63667	-1.41472	9.43249e-06	-	AAA family ATPase
gene1486	9.47667	4.96333	1.85489	0.00179125	-	SHOCT domain-containing protein
gene1487	0.216667	0.0966667	1.84569	0.486895	-	hypothetical protein
gene1488	1.00667	1.42333	0.279689	0.705454	-	MULTISPECIES: lysozyme inhibitor LprI family protein
gene1489	0.306667	0.43	0.477887	0.768493	-	hypothetical protein
gene1490	1.03	2.09333	0.0434495	0.97984	-	hypothetical protein
gene1491	0.363333	0.863333	0.109445	0.979525	-	hypothetical protein
gene1492	0.226667	0.12	1.67647	1	-	hypothetical protein
gene1493	0	2.24333	-2.77257	0.319666	-	hypothetical protein
gene1494	0	0	0	1	-	hypothetical protein
gene1495	60.7767	69.75	0.726422	0.00679812	-	YitT family protein
gene1496	0.363333	1.85667	-1.41974	0.229916	-	hypothetical protein
gene1497	0.816667	0.43	2.01558	0.0997084	rutR	TetR/AcrR family transcriptional regulator
gene1498	2.28	1.70667	1.63805	0.108063	nosR	FMN-binding protein
gene1499	0.863333	5.60333	-1.75486	1.59658e-05	thnK	B12-binding domain-containing radical SAM protein
gene1500	5.33667	22.74	-1.16738	0.000115233	urdA	MerR family transcriptional regulator
gene1501	0.59	1.40333	-0.172322	0.879056	napH	4Fe-4S binding protein
gene1502	0.663333	2.84667	-1.1189	0.219781	padR	PadR family transcriptional regulator
gene1503	5.73333	57.8033	-2.40849	4.34154e-20	wecA	MraY family glycosyltransferase
gene1504	1.20333	10.8767	-2.19182	5.75085e-07	metH	vitamin B12 dependent-methionine synthase activation domain-containing protein
gene1505	2.64667	14.6967	-1.61889	3.99609e-08	metH	homocysteine S-methyltransferase family protein
gene1506	2.36	9.61	-1.13967	2.51218e-05	-	MBL fold metallo-hydrolase
gene1507	0.823333	1.71333	-0.271498	0.701176	pel	pectate lyase
gene1508	1.43333	4.05667	-0.630626	0.196825	pel	pectate lyase
gene1509	0.163333	0.3	0.0771094	0.969925	mleP	AEC family transporter
gene1510	8.62667	2.43	2.75064	6.37794e-13	glnK	sensor histidine kinase
gene1511	20.1633	5.76	2.73579	2.99955e-17	glnL	response regulator
gene1512	77.5833	169.713	-0.250095	0.343062	ilvB	acetolactate synthase large subunit
gene1513	105.837	199.773	-0.00980395	0.983283	glnQ	MULTISPECIES: amino acid ABC transporter ATP-binding protein
gene1514	231.347	370.193	0.194147	0.576751	glnH	MULTISPECIES: transporter substrate-binding domain-containing protein
gene1515	157.563	266.237	0.141305	0.670579	glnP	amino acid ABC transporter permease
gene1516	139.007	223.733	0.247903	0.425463	glnP	MULTISPECIES: amino acid ABC transporter permease
gene1517	1.26667	3.66	-0.619579	0.124843	mcp	methyl-accepting chemotaxis protein
gene1518	0.363333	2.94	-2.01184	0.0247807	braR	response regulator transcription factor
gene1519	0.803333	2.05333	-0.566464	0.505997	braS	sensor histidine kinase
gene1520	24.37	55.5633	-0.0693764	0.916543	-	hypothetical protein
gene1521	1.21333	1.75667	0.444957	0.621123	-	ABC transporter ATP-binding protein
gene1522	0.44	0.773333	0.0384322	0.964926	-	ABC transporter permease
gene1523	18.07	46.9133	-0.424197	0.127295	punA	MULTISPECIES: purine-nucleoside phosphorylase
gene1524	4.18	7.6	0.037821	0.917269	yegE	diguanylate cyclase
gene1525	3.05	10.91	-0.93208	0.00267334	lmrP	MFS transporter
gene1526	7.26	54.64	-2.05302	1.92454e-18	htpG	molecular chaperone HtpG
gene1527	20.7267	17.8767	1.11907	1.65088e-05	malT	HTH-type transcriptional regulator MalT
gene1528	5.56667	52.6333	-2.2624	7.38081e-10	scrA	PTS transporter subunit EIIB
gene1529	7.9	88.4733	-2.43126	0.000113017	-	MULTISPECIES: six-cysteine ranthipeptide SCIFF
gene1530	6.04667	45.7033	-2.04701	1.44738e-16	-	thioether cross-link-forming SCIFF peptide maturase
gene1531	1.46667	7.73667	-1.43923	0.000565638	pqqL	pitrilysin family protein
gene1532	3.3	18.23	-1.55861	3.66844e-07	ltaE	aminotransferase class I/II-fold pyridoxal phosphate-dependent enzyme
gene1533	1.94667	7.45333	-1.01754	0.00141303	speA	aminotransferase class I/II-fold pyridoxal phosphate-dependent enzyme
gene1534	2.06	11.61	-1.36981	0.201009	clpS	MULTISPECIES: ATP-dependent Clp protease adaptor ClpS
gene1535	17.8233	28.9367	0.209996	0.445876	clpA	ATP-dependent Clp protease ATP-binding subunit ClpA
gene1536	3.04	22.83	-1.28531	0.551409	-	MULTISPECIES: zinc-ribbon domain-containing protein
gene1537	8.36	16.1633	0.0770024	0.877396	lrp	MULTISPECIES: Lrp/AsnC family transcriptional regulator
gene1538	6.30667	10.1033	0.248091	0.459538	-	aminotransferase class I/II-fold pyridoxal phosphate-dependent enzyme
gene1539	13.1333	34.58	-0.483972	0.0506457	lacI	LacI family DNA-binding transcriptional regulator
gene1540	134.65	118.89	1.06417	9.11962e-06	bmpA	MULTISPECIES: BMP family ABC transporter substrate-binding protein
gene1541	4.48	14.64	-0.868134	0.011698	nupA	ABC transporter ATP-binding protein
gene1542	5.44	16.4867	-0.675162	0.018807	nupB	nucleoside transporter rane protein
gene1543	11.79	28.4767	-0.383886	0.214662	nupC	MULTISPECIES: ABC transporter permease
gene1544	7.11	21.2567	-0.576184	0.123411	deoC	deoxyribose-phosphate aldolase
gene1545	3.66	10.5233	-0.560787	0.194978	cdd	cytidine deaminase
gene1546	4.45333	12.9367	-0.577779	0.117236	deoD	purine-nucleoside phosphorylase
gene1547	26.4433	13.1	1.8781	2.0335e-08	-	MULTISPECIES: 5'-nucleotidase, lipoprotein e(P4) family
gene1548	1.00333	6.9	-1.75015	0.00225638	dndE	rhamnogalacturonan acetylesterase
gene1549	0	0.603333	-1.75123	1	arsC	arsenate reductase family protein
gene1550	1.31333	10.6333	-1.77023	0.180714	-	MULTISPECIES: hypothetical protein
gene1551	17.0833	7.64667	2.09544	2.13353e-11	-	HD-GYP domain-containing protein
gene1552	54.5667	16.0233	2.71012	6.69305e-18	-	MULTISPECIES: HD domain-containing protein
gene1553	0.0866667	0	1.65435	1	-	hypothetical protein
gene1554	66.8867	41.68	1.59367	2.60345e-13	nplT	alpha-amylase family glycosyl hydrolase
gene1555	55.82	36.96	1.48608	1.02561e-12	pulA	type I pullulanase
gene1556	9.03667	5.56	1.67743	5.32201e-07	-	hypothetical protein
gene1557	2.94667	2.69667	1.0041	0.0105314	rnj	ribonuclease J
gene1558	242.47	314.857	0.55482	0.0966215	aatB	MULTISPECIES: DegT/DnrJ/EryC1/StrS aminotransferase family protein
gene1559	9.03333	7.3	1.25429	0.00122893	queF	methyltransferase domain-containing protein
gene1560	21.1633	21.52	0.882578	0.00456761	wbpE	DegT/DnrJ/EryC1/StrS family aminotransferase
gene1561	6.72	26.4433	-0.938192	0.0139948	dcd	dCTP deaminase
gene1562	3.2	11.66	-0.893293	0.0107795	rlmI	class I SAM-dependent rRNA methyltransferase
gene1563	2364.42	6092.7	-0.269749	0.580793	-	Hsp20/alpha crystallin family protein
gene1564	0.0966667	0.69	-1.1946	0.686805	-	hypothetical protein
gene1565	12.7533	22.53	0.326581	0.631565	-	hypothetical protein
gene1566	5.49333	9.22333	0.159264	0.652406	cfa	cyclopropane-fatty-acyl-phospholipid synthase family protein
gene1567	0	0	0	1	-	hypothetical protein
gene1568	2.63	5.53	-0.0906621	0.897602	prdX	prolyl-tRNA synthetase associated domain-containing protein
gene1569	6.37	9.25667	0.353327	0.273429	mglB	galactose ABC transporter substrate-binding protein
gene1570	0.0633333	0	1.65435	1	-	3D domain-containing protein
gene1571	0.143333	1.01667	-1.99709	0.00656609	cooS	anaerobic carbon-monoxide dehydrogenase catalytic subunit
gene1572	0.0933333	0.266667	-0.520638	0.846953	-	IS6 family transposase
gene1573	0.516667	0.78	0.281647	0.715849	-	amino acid permease
gene1574	0.973333	3.77333	-1.07528	0.0294264	-	amino acid permease
gene1575	1.38	26.8433	-3.41294	4.1131e-23	-	DUF1002 domain-containing protein
gene1576	30.6233	59.1533	0.119432	0.734972	iscR	MULTISPECIES: Rrf2 family transcriptional regulator
gene1577	17.97	29.46	0.208502	0.478915	mcp	heme NO-binding domain-containing protein
gene1578	0.923333	0	5.76275	0.000837057	-	hypothetical protein
gene1579	3.25	1.40333	2.06397	3.45483e-05	-	ankyrin repeat-containing protein
gene1580	0.49	0.146667	2.57158	0.24133	-	hypothetical protein
gene1581	0	0	0	1	-	hypothetical protein
gene1582	1.44667	0.866667	1.65756	0.0233684	-	hypothetical protein
gene1583	2.63667	4.34	0.160149	0.831198	-	glucan-binding protein
gene1584	0.766667	0.576667	1.29596	0.479602	-	hypothetical protein
gene1585	0	1.66667	-1.12064	1	-	hypothetical protein
gene1586	3.75333	7.20667	-0.0537682	0.905267	mntH	Nramp family divalent metal transporter
gene1587	0.56	2.60667	-1.35382	0.0106833	mgtE	CBS domain-containing protein
gene1588	6.89	49.8833	-1.6978	3.02988e-05	-	hypothetical protein
gene1589	247.77	283.137	0.772772	0.000393431	trxB	thioredoxin family protein
gene1590	185.557	260.893	0.424567	0.111255	ahpF	FAD-dependent oxidoreductase
gene1591	360.373	566.513	0.612344	0.124376	-	SHOCT domain-containing protein
gene1592	8.98333	8.65333	1.00608	0.0025352	resD	response regulator transcription factor
gene1593	3.58667	4.2	0.70952	0.055945	vicK	HAMP domain-containing sensor histidine kinase
gene1594	7.53	41.82	-0.786929	0.613944	feoA	MULTISPECIES: FeoA family protein
gene1595	80.0033	430.43	-1.45197	0.0090294	feoA	MULTISPECIES: ferrous iron transport protein A
gene1596	27.97	41.1667	0.307833	0.294364	feoB	ferrous iron transport protein B
gene1597	6.18333	12.1667	0.214061	0.845414	-	MULTISPECIES: FeoB-associated Cys-rich membrane protein
gene1598	33.65	345.773	-2.20405	1.17794e-09	-	hypothetical protein
gene1599	9.89667	67.6767	-1.79855	3.30126e-10	resD	response regulator transcription factor
gene1600	1.89	11.3633	-1.60657	2.03205e-06	resE	ATP-binding protein
gene1601	1.61333	7.51333	-1.02232	0.22869	-	hypothetical protein
gene1602	0.103333	0.85	-2.24901	0.133847	hyaA	hydrogenase small subunit
gene1603	0.0933333	0.74	-1.9509	0.072133	hyaB	Ni/Fe hydrogenase
gene1604	0	0.0966667	-0.269199	1	hyaD	hydrogenase maturation protease
gene1605	1.08667	1.87667	0.134956	0.857463	nosR	4Fe-4S binding protein
gene1606	2.37333	18.8433	-1.97697	2.48656e-08	nagC	ROK family protein
gene1607	9.13	51.9033	-1.50025	4.7026e-06	umpA	prolipoprotein diacylglyceryl transferase
gene1608	4.12	51.6233	-2.73674	1.09694e-16	-	MULTISPECIES: sulfite exporter TauE/SafE family protein
gene1609	9.13667	13.18	0.369954	0.204173	glk	sugar kinase
gene1610	0	0	0	1	-	hypothetical protein
gene1611	0.246667	0.22	1.06716	0.165885	bglX	beta-glucosidase
gene1612	0.183333	0.473333	-0.424525	0.714618	-	glycoside-pentoside-hexuronide (GPH):cation symporter
gene1613	1.38333	2.62333	-0.00842251	0.989292	bglX	beta-glucosidase
gene1614	1.78	3.04667	0.209203	0.720485	pgi	glucose-6-phosphate isomerase
gene1615	0.333333	0.263333	1.19803	0.299845	-	glycoside-pentoside-hexuronide (GPH):cation symporter
gene1616	0.886667	0.57	1.57575	0.00714584	-	N-acetylmuramoyl-L-alanine amidase family protein
gene1617	0.14	0.46	-0.906195	0.309618	mcp	ABC-type sugar transport system, periplasmic component
gene1618	0.213333	0	2.52009	1	mcp	Methyl-accepting chemotaxis protein signaling domain protein
gene1619	75.0667	14.8467	3.35695	1.34233e-22	-	hypothetical protein
gene1620	1.61667	1.65333	0.912608	0.188524	-	methyltransferase
gene1621	1.66	1.23333	1.32157	0.0342443	-	ABC transporter permease
gene1622	3.1	1.27333	2.09752	0.000133162	-	ABC transporter permease
gene1623	1.89333	0.906667	1.85912	0.000509995	-	ABC transporter substrate-binding protein
gene1624	1.62	0.866667	1.75751	0.0177181	ddpD	peptide transporter ATP-binding protein
gene1625	1.43333	0.283333	3.1958	0.000855762	ddpF	transporter
gene1626	0.07	0.0833333	0.642251	1	-	hypothetical protein
gene1627	9.23667	9.47667	0.89401	0.00220869	purR	LacI family transcriptional regulator
gene1628	0	0	0	1	-	sulfite exporter TauE/SafE family protein
gene1629	0.75	0.936667	0.570967	0.572359	tpiA	triose-phosphate isomerase
gene1630	1.42	2.52667	0.0376992	0.946636	larA	hypothetical protein
gene1631	2.08333	5.47333	-0.451124	0.291834	fbaA	ketose-bisphosphate aldolase
gene1632	0.723333	1.43333	-0.130595	0.871522	trmB	hypothetical protein
gene1633	1.65333	2.49	0.294124	0.678154	larC	hypothetical protein
gene1634	0.73	2.36667	-0.826463	0.286196	larE	hypothetical protein
gene1635	0.126667	0.496667	-1.11474	0.579015	larB	mutase-like protein
gene1636	0.99	2.76333	-0.641081	0.241699	atoB	acetyl-CoA C-acetyltransferase
gene1637	1.79	19.7467	-2.54398	1.37416e-10	mcp	methyl-accepting chemotaxis protein
gene1638	0.653333	10.0733	-3.09954	6.11596e-09	-	MBL fold metallo-hydrolase
gene1639	1.81	5.82333	-0.677021	0.23708	ccdA	cytochrome c biogenesis CcdA family protein
gene1640	1.02667	1.95333	-0.0207189	0.988726	ccmG	TlpA disulfide reductase family protein
gene1641	1.82667	3.38333	-0.029128	0.983283	-	histidine triad protein
gene1642	1.51	5.77333	-0.983184	0.254873	tabA	YhcH/YjgK/YiaL family protein
gene1643	1.41333	9.58	-1.82003	0.000105152	ycdX	phosphatase
gene1644	0.506667	1.54333	-0.746715	0.176114	-	hypothetical protein
gene1645	0.18	0.19	0.68064	0.721119	cysL	LysR family transcriptional regulator
gene1646	1.13	0.516667	1.95855	0.00351334	-	FAD-dependent oxidoreductase
gene1647	0.696667	0.53	1.36799	0.102347	flr	flavodoxin family protein
gene1648	0.66	0.66	0.770753	0.62629	-	MULTISPECIES: DUF1097 family protein
gene1649	1.75	4.21333	-0.364322	0.415542	yesN	helix-turn-helix domain-containing protein
gene1650	0.236667	0.106667	2.18298	0.253963	gph	HAD hydrolase-like protein
gene1651	0.236667	0.73	-0.785279	0.371997	nagZ	glycoside hydrolase family 3 N-terminal domain-containing protein
gene1652	0.22	0.606667	-0.649603	0.504456	-	sulfatase-like hydrolase/transferase
gene1653	0.136667	0.196667	0.336114	0.879318	-	sulfite exporter TauE/SafE family protein
gene1654	0.173333	1.33	-2.02433	0.0241365	-	anaerobic sulfatase maturase
gene1655	0.62	8.36667	-2.83569	2.7668e-13	betC	sulfatase-like hydrolase/transferase
gene1656	0.266667	6.8	-3.77515	3.73815e-13	melB	MFS transporter
gene1657	0.283333	3.87	-2.85742	2.95037e-12	bglX	beta-glucosidase BglX
gene1658	0.62	5.91667	-2.4387	3.66427e-07	mcp	methyl-accepting chemotaxis protein
gene1659	0.06	0.203333	-0.859946	0.608457	-	hypothetical protein
gene1660	0.243333	0.54	-0.254691	0.810084	-	sugar transporter
gene1661	0.236667	2.61333	-2.4496	0.00161178	-	alpha/beta hydrolase
gene1662	1	2.54333	-0.433351	0.511545	mtrA	helix-turn-helix domain-containing protein
gene1663	0.433333	1.80333	-1.18212	0.0143803	lacZ	glycoside hydrolase family 2 TIM barrel-domain containing protein
gene1664	1.26333	5.16667	-0.94495	0.633459	-	MULTISPECIES: hypothetical protein
gene1665	2.63667	15.9867	-1.50785	0.0034479	-	hypothetical protein
gene1666	0.71	1.61667	-0.258998	0.591275	gfrR	sigma-54-dependent transcriptional regulator
gene1667	0.19	0.646667	-0.920642	0.305453	-	cell wall-binding repeat-containing protein
gene1668	0.116667	0	1.65435	1	celC	MULTISPECIES: PTS lactose/cellobiose transporter subunit IIA
gene1669	1.39333	5.29333	-0.819054	0.477038	celA	MULTISPECIES: PTS sugar transporter subunit IIB
gene1670	1.41333	4.15	-0.691292	0.186733	celB	PTS transporter subunit EIIC
gene1671	0.49	2.02667	-1.13667	0.00756769	lacZ	beta-galactosidase
gene1672	0.876667	2.48333	-0.602396	0.337013	pobR	AraC family transcriptional regulator
gene1673	0.0633333	0.11	-0.0375304	0.991706	bglF	PTS transporter subunit EIIC
gene1674	0.163333	0.3	0.0873671	0.928232	ramA	alpha-L-rhamnosidase
gene1675	0.87	1.96	-0.20624	0.801208	chbR	AraC family transcriptional regulator
gene1676	0.496667	1.79667	-0.946674	0.190184	-	MFS transporter
gene1677	0.153333	0.646667	-1.12614	0.120333	ramA	glycoside hydrolase family 78 protein
gene1678	0.343333	0.96	-0.569203	0.423706	nagZ	glycoside hydrolase family 3 N-terminal domain-containing protein
gene1679	0.173333	0.12	1.68192	0.511159	pgmB	beta-phosphoglucomutase
gene1680	5.91667	1.18333	3.35735	2.65926e-11	fcr	FAD-dependent oxidoreductase
gene1681	0	0	0	1	-	TetR/AcrR family transcriptional regulator C-terminal domain-containing protein
gene1682	1.44667	3.05	-0.178928	0.784392	-	lipocalin-like domain-containing protein
gene1683	0	1.27	-4.5401	0.0105152	-	MULTISPECIES: TetR/AcrR family transcriptional regulator
gene1684	1.67	8.74	-1.4448	0.000263733	-	lipocalin family protein
gene1685	1.62	0.463333	3.02699	0.00497216	-	TetR-like C-terminal domain-containing protein
gene1686	10.98	9.95	1.16505	0.00118504	-	flavodoxin family protein
gene1687	0.523333	0.366667	1.30366	0.117013	putR	helix-turn-helix domain-containing protein
gene1688	8.24	19.6733	-0.345419	0.314992	fabK	enoyl-[acyl-carrier protein] reductase II
gene1689	4.11333	20.32	-1.40915	1.31572e-05	dndE	glycosyl hydrolase family 28 protein
gene1690	1.35333	2.73667	0.019766	0.983283	yesN	AraC family transcriptional regulator
gene1691	0.796667	0.92	0.748164	0.523209	-	putative transcriptional regulator, TetR family
gene1692	0.333333	0.833333	-0.48347	0.682744	cruF	hypothetical protein
gene1693	3.90667	12.9067	-0.81064	0.0147904	-	hypothetical protein
gene1694	0.733333	4.01	-1.49035	0.0217072	-	hypothetical protein
gene1695	5.90667	10.0733	0.141351	0.733293	-	acyltransferase domain-containing protein
gene1696	1	0.67	1.50724	0.250161	-	TetR-like C-terminal domain-containing protein
gene1697	3.98333	15.7767	-1.03887	0.00144553	phy	hypothetical protein
gene1698	42.4667	42.0367	0.899945	0.000594679	mcp	methyl-accepting chemotaxis protein
gene1699	0.166667	0.436667	-0.591417	0.61927	cysK	cysteine synthase
gene1700	2.21667	3.77333	0.21263	0.721119	uxuA	SDR family oxidoreductase
gene1701	1.22	2.68	-0.227748	0.720485	uxuA	MULTISPECIES: mannonate dehydratase
gene1702	0.383333	1.90333	-1.40326	0.0335072	uxaC	glucuronate isomerase
gene1703	0.973333	4.60333	-1.35858	0.00165506	vanSC	HAMP domain-containing sensor histidine kinase
gene1704	6.52667	26.3767	-1.03788	0.000875243	-	response regulator transcription factor
gene1705	0.16	1.45667	-2.25293	0.0749994	-	VTT domain-containing protein
gene1706	0	0.0766667	-0.269199	1	pssA	CDP-diacylglycerol--serine O-phosphatidyltransferase
gene1707	0.0566667	0.643333	-2.78701	0.0794742	-	AI-2E family transporter
gene1708	0.0266667	1.76333	-5.26579	1.37783e-05	efrA	ABC transporter ATP-binding protein
gene1709	0.406667	4.70333	-2.61426	3.65113e-10	efrB	ABC transporter ATP-binding protein
gene1710	3.65	12.4467	-0.838402	0.0355018	pgdA	polysaccharide deacetylase family protein
gene1711	0.223333	2.33	-2.2258	0.0814801	bcrC	phosphatase PAP2 family protein
gene1712	42.66	85.36	-0.0628808	0.878594	-	hypothetical protein
gene1713	0.34	0.67	-0.175549	0.816146	malT	ATP-dependent transcriptional regulator, MalT-like, LuxR family
gene1714	0.11	0.836667	-2.11464	0.00543509	malT	ATP-dependent transcriptional regulator, MalT-like, LuxR family
gene1715	0.243333	2.92	-2.64778	2.21684e-07	-	ATP-binding protein
gene1716	23.5233	68.8867	-0.578304	0.0707846	fhaB	polymorphic toxin type 28 domain-containing protein
gene1717	5.53	11.73	-0.0843194	0.922952	-	contact-dependent growth inhibition system immunity protein
gene1718	0.0466667	0.346667	-1.9523	0.134718	-	Phage tail sheath protein
gene1719	0.296667	0.37	0.80437	0.789933	-	phage tail protein
gene1720	0.32	0.643333	0.118683	0.97759	-	hypothetical protein
gene1721	0	0	0	1	-	hypothetical protein
gene1722	0	0.233333	-1.122	1	-	conserved hypothetical phage tail region protein
gene1723	0	0.00666667	-1.18828	1	-	hypothetical protein
gene1724	0	1.38	-4.39827	0.0157731	-	LysM protein
gene1725	0.0533333	0.453333	-2.36816	0.181943	-	hypothetical protein
gene1726	0.07	1.57333	-3.68208	0.0101033	vgrG	hypothetical protein
gene1727	0	1.73333	-3.77269	0.0743782	-	baseplate protein
gene1728	0.136667	0.943333	-1.94394	0.000943456	-	Baseplate J-like protein
gene1729	0.0533333	0.5	-2.45942	0.0203077	-	hypothetical protein
gene1730	0.0766667	0.0966667	0.334034	0.90669	-	hypothetical protein
gene1731	0.216667	2.3	-2.58085	1.51138e-05	-	hypothetical protein
gene1732	0.0366667	0.35	-2.54707	0.248803	-	hypothetical protein
gene1733	0.35	0.84	-0.494832	0.634311	-	hypothetical protein
gene1734	0.0866667	0.15	0.795001	0.840735	-	hypothetical protein
gene1735	0	0.0933333	-1.18788	1	-	hypothetical protein
gene1736	1.02	3.96667	-1.13301	0.46114	-	hypothetical protein
gene1737	0.03	0.436667	-3.05701	0.00948997	-	hypothetical protein
gene1738	8.26667	13.3133	0.281001	0.469934	fic	filamentation induced by cAMP protein Fic
gene1739	5.35333	5.24333	0.951149	0.0788449	-	MULTISPECIES: helix-turn-helix transcriptional regulator
gene1740	2.33	0.99	2.68327	0.382567	-	MULTISPECIES: excisionase
gene1741	0.0766667	0.263333	-0.871261	0.596077	-	phage replisome organizer N-terminal domain-containing protein
gene1742	0	0	0	1	dnaC	chromosomal replication initiator protein DnaA
gene1743	1.76	0.996667	1.43276	1	abrB	AbrB/MazE/SpoVT family DNA-binding domain-containing protein
gene1744	9.63333	18.34	-0.0101939	0.983283	-	PD-(D/E)XK nuclease family transposase
gene1745	4.91333	31.8767	-1.71484	3.53324e-06	aaaT	GNAT family N-acetyltransferase
gene1746	0	0	0	1	-	-
gene1747	8.93667	34.5867	-1.02976	0.000868815	-	EFR1 family ferrodoxin
gene1748	1.65	6.14333	-0.862669	0.186154	-	MULTISPECIES: Rrf2 family transcriptional regulator
gene1749	66.5767	370.583	-1.43168	0.00035547	-	DsbA family oxidoreductase
gene1750	49.8367	148.543	-0.12274	0.876799	-	MULTISPECIES: DUF2922 domain-containing protein
gene1751	0	1.49	-0.269199	1	-	MULTISPECIES: DUF1659 domain-containing protein
gene1752	0.566667	2.57667	-1.05501	0.259035	cecR	TetR/AcrR family transcriptional regulator
gene1753	1.53333	25.3633	-3.07458	2.25779e-09	-	HXXEE domain-containing protein
gene1754	0.12	0.823333	-1.69139	0.451392	padR	PadR family transcriptional regulator
gene1755	0.666667	3.46667	-1.49208	0.00346211	-	glycosyltransferase
gene1756	0.706667	10.96	-2.89218	0.146261	gloA	putative lactoylglutathione lyase
gene1757	0.656667	5.06	-1.92707	0.00346556	-	GCN5-related N-acetyltransferase
gene1758	3.63	2.12	1.72582	1.72125e-05	lacI	LacI family DNA-binding transcriptional regulator
gene1759	0.6	0.29	1.8688	0.0655164	fusC	binding-protein-dependent transport system inner rane component
gene1760	0.686667	0.153333	2.96512	0.00883831	fusB	L-arabinose transport system permease protein AraQ
gene1761	2.08667	0.806667	2.17989	9.49706e-06	fusA	extracellular solute-binding protein
gene1762	0.17	0.35	-0.121912	0.928232	sacA	glycoside hydrolase family 32 protein
gene1763	0.113333	0.766667	-1.94062	0.157119	scrK	carbohydrate kinase
gene1764	0.05	0.14	-0.573062	0.77562	mcp	methyl-accepting chemotaxis protein
gene1765	0.553333	2.89333	-1.59756	0.00905437	gfrR	hypothetical protein
gene1766	0	0.333333	-0.269199	1	-	hypothetical protein
gene1767	9.68333	92.4667	-2.25295	2.80586e-06	manXa	mannose/fructose/sorbose PTS transporter subunit IIA
gene1768	26.3	96.1567	-0.958457	0.102736	manX	mannose/fructose/sorbose PTS transporter subunit IIB
gene1769	449.57	287.343	1.50754	0.128422	manY	PTS mannose/fructose/sorbose transporter subunit IIC
gene1770	863.693	214.31	2.87502	0.0039099	manZ	PTS mannose transporter subunit IID
gene1771	6.15667	3.46667	1.63168	0.00141352	fruA	GH32 C-terminal domain-containing protein
gene1772	0.316667	0.346667	0.843865	0.484342	-	MULTISPECIES: diguanylate cyclase
gene1773	0	0	0	1	-	MULTISPECIES: YvrJ family protein
gene1774	2.15333	12.5033	-1.50211	0.0149845	pgsA	MULTISPECIES: CDP-alcohol phosphatidyltransferase family protein
gene1775	0	2.44667	-3.60528	0.162302	-	hypothetical protein
gene1776	13.5933	37.0667	-0.467785	0.12696	cmoA	class I SAM-dependent methyltransferase
gene1777	4.56	13.7133	-0.676611	0.0457495	fabH	beta-ketoacyl-ACP synthase III
gene1778	1.25	6.74667	-1.51313	0.000182661	-	hypothetical protein
gene1779	1.97667	3.91667	0.0398072	0.949814	-	MULTISPECIES: ABC transporter ATP-binding protein
gene1780	2.04667	2.58333	0.470931	0.547599	-	ABC transporter permease
gene1781	2.21	7.19333	-0.785602	0.175053	-	TetR/AcrR family transcriptional regulator
gene1782	0	0	0	1	-	-
gene1783	0.0766667	0.0533333	1.11189	0.728607	-	efflux RND transporter periplasmic adaptor subunit
gene1784	0.413333	2.50667	-1.51904	0.0943404	emrA	HlyD family efflux transporter periplasmic adaptor subunit
gene1785	0.38	1.53	-1.10333	0.0997084	emrB	DHA2 family efflux MFS transporter permease subunit
gene1786	0	0	0	1	-	hypothetical protein
gene1787	0.486667	2.26333	-1.1439	0.358362	-	MULTISPECIES: flavin reductase family protein
gene1788	0.16	0.783333	-1.30762	0.402915	ohrR	HsmA family protein
gene1789	0	0	0	1	-	MarR family transcriptional regulator
gene1790	0	0	0	1	-	hypothetical protein
gene1791	3.81	3.20667	1.32296	0.052892	-	hypothetical protein
gene1792	0.666667	1.08333	0.171843	0.865127	hopD2	GxGYxYP family putative glycoside hydrolase
gene1793	4.47667	7.60333	0.293056	0.709838	iscR	putative transcriptional regulator
gene1794	0	0	0	1	-	flavodoxin
gene1795	12.35	164.01	-2.70765	1.3971e-13	-	NAD-dependent epimerase/dehydratase family protein
gene1796	0.71	1.44	-0.16275	0.787595	metG	methionine--tRNA ligase
gene1797	0.43	1.62333	-0.950863	0.238232	-	YafY family protein
gene1798	2.26667	8.00667	-0.652658	0.411263	-	pyridoxamine 5'-phosphate oxidase family protein
gene1799	1.15667	1.68	0.399606	0.554088	-	MULTISPECIES: GNAT family N-acetyltransferase
gene1800	0	0	0	1	-	-
gene1801	0	0	0	1	-	hypothetical protein
gene1802	0.0766667	0.11	0.249103	0.894924	-	ABC transporter ATP-binding protein
gene1803	0.4	0.71	-0.0119004	0.993434	-	MULTISPECIES: Cys-rich peptide radical SAM maturase CcpM
gene1804	0.05	0.05	1.32652	0.662917	-	TIGR04066 family peptide maturation system protein
gene1805	0	0	0	1	-	hypothetical protein
gene1806	12.0433	14.0067	0.629895	0.104995	-	hypothetical protein
gene1807	3.18	4.03333	0.50206	0.235414	-	dockerin type I domain-containing protein
gene1808	0.576667	0.776667	0.511767	0.379256	sadA	X2-like carbohydrate binding domain-containing protein
gene1809	1.11	2.06	-0.00681335	0.992433	-	glycoside hydrolase family 48 protein
gene1810	0.656667	1.51	-0.281741	0.601591	-	glycoside hydrolase family 9 protein
gene1811	888.633	795.007	1.28433	0.000323137	-	MULTISPECIES: cyclic lactone autoinducer peptide
gene1812	2.48667	1.87	1.27728	0.000127181	-	glycoside hydrolase family 9 protein
gene1813	1.52333	2.25333	0.334615	0.487546	gmuG	glycoside hydrolase family 44 protein
gene1814	1.50333	2.31667	0.292692	0.59627	-	cellulase family glycosylhydrolase
gene1815	0.176667	0.193333	0.854994	0.507072	agrC	signal transduction histidine kinase regulating citrate/malate metabolism
gene1816	0.126667	0.05	2.18375	0.479164	agrA	MULTISPECIES: LytTR family DNA-binding domain-containing protein
gene1817	0	0.193333	-1.75123	1	agrB	accessory gene regulator B family protein
gene1818	1.88333	1.34333	1.65261	0.0672198	-	CPBP family intramembrane metalloprotease
gene1819	1.71333	4.18	-0.364245	0.398923	-	cellulase family glycosylhydrolase
gene1820	0.653333	0.733333	0.731539	0.180731	tetM	tetracycline resistance ribosomal protection protein
gene1821	0.97	1.52667	0.435826	0.824765	-	hypothetical protein
gene1822	0.0933333	0.143333	0.230159	0.952101	-	DUF421 domain-containing protein
gene1823	0.18	0	1.65435	1	-	hypothetical protein
gene1824	0.263333	0.823333	-0.794295	0.61776	gph	alpha/beta hydrolase
gene1825	6.04667	22.3367	-0.849039	0.0293116	-	pyridoxamine 5'-phosphate oxidase family protein
gene1826	0	0	0	1	-	hypothetical protein
gene1827	0.473333	0.18	2.26035	0.00281946	-	ABC transporter ATP-binding protein/permease
gene1828	1.01667	1.52	0.361587	0.683242	isp	S8 family serine peptidase
gene1829	0.63	1.24	-0.0909077	0.883817	-	radical SAM peptide maturase, CXXX-repeat target family
gene1830	0.193333	1.1	-1.50985	0.628932	-	CXXX repeat peptide modification system protein
gene1831	72.5667	41.4967	1.96695	8.851e-08	-	hypothetical protein
gene1832	8.99667	79.1967	-2.21519	5.63213e-09	-	MULTISPECIES: hypothetical protein
gene1833	5.81667	13.0833	-0.256694	0.530448	-	GNAT family N-acetyltransferase
gene1834	2.3	5.59333	-0.378531	0.636147	lmrS	DHA2 family efflux MFS transporter permease subunit
gene1835	43.92	28.7967	1.64325	3.24888e-08	inlA	choline-binding protein
gene1836	0.143333	10.8567	-5.39645	2.02381e-16	-	VanZ family protein
gene1837	0	0	0	1	-	hypothetical protein
gene1838	13.8667	28.12	-0.191617	0.764264	xynA	glycoside hydrolase family 11 protein
gene1839	0.533333	6.39333	-2.55059	0.000562345	rimJ	GNAT family N-acetyltransferase
gene1840	40.4933	98.8333	-0.330592	0.254911	-	-
gene1841	14.09	5.55667	2.35332	2.08327e-08	-	MULTISPECIES: DUF5052 family protein
gene1842	3.06	0.603333	3.51305	0.00542615	arsR	metalloregulator ArsR/SmtB family transcription factor
gene1843	9.06667	4.05333	2.07429	0.000787015	-	arsenite efflux transporter metallochaperone ArsD
gene1844	11.2467	2.42	3.07295	2.90867e-26	arsA	arsenical pump-driving ATPase
gene1845	5.31333	1.6	2.56316	6.77773e-13	-	dehydrogenase
gene1846	9.79667	7.29667	1.28097	0.000148532	arsB	ACR3 family arsenite efflux transporter
gene1847	4.24667	4.33	0.860569	0.0464392	prpB	isocitrate lyase/phosphoenolpyruvate mutase family protein
gene1848	1.22667	2.98667	-0.365097	0.542426	-	GNAT family N-acetyltransferase
gene1849	1.81333	4.38	-0.123345	0.907561	ohrR	MarR family transcriptional regulator
gene1850	0.246667	0.906667	-0.907946	0.295484	-	hypothetical protein
gene1851	0	0.143333	-2.22123	1	-	ABC transporter substrate-binding protein
gene1852	0.11	0.253333	-0.164007	1	-	poly-beta-1,6-N-acetyl-D-glucosamine biosynthesis protein PgaD
gene1853	0.17	0.13	1.31604	0.37464	pgaC	poly-beta-1,6-N-acetyl-D-glucosamine synthase
gene1854	13.0233	40.83	-0.705156	0.0378622	-	hypothetical protein
gene1855	38.18	158.32	-1.06365	0.000126148	gloA	VOC family protein
gene1856	7.00667	6.73667	0.925186	0.0014064	-	hypothetical protein
gene1857	2.11333	2.24667	0.918353	0.0537275	-	cell adhesion protein
gene1858	33.03	18.5167	1.68292	3.78333e-08	bapA	hypothetical protein
gene1859	29.9133	2.36667	4.61196	1.68937e-29	dinB	polymerase
gene1860	1.86333	0	2.95994	1	-	hypothetical protein
gene1861	12.7533	10.4967	1.38468	0.00073979	-	DUF4829 domain-containing protein
gene1862	26.0833	3.72667	3.67642	4.32825e-15	-	pyridoxal phosphate-dependent aminotransferase
gene1863	38.3733	5.59	3.65924	5.89501e-19	metQ	MetQ/NlpA family ABC transporter substrate-binding protein
gene1864	10.9233	2.82667	2.85797	4.90837e-13	metN	ATP-binding cassette domain-containing protein
gene1865	14.0433	2.64667	3.30819	2.06875e-16	metI	methionine ABC transporter permease
gene1866	19.6333	3.74	3.26732	1.63375e-18	lctD	FAD-binding oxidoreductase
gene1867	31.8033	8.14333	2.84054	5.12052e-18	-	hypothetical protein
gene1868	3.4	13.7233	-0.913632	0.0984302	yedL	GNAT family N-acetyltransferase
gene1869	8.73	20.22	-0.222647	0.599537	-	GNAT family N-acetyltransferase
gene1870	0	2.1	-3.02448	0.305929	-	hypothetical protein
gene1871	0.813333	29.07	-4.17056	1.73893e-09	-	hypothetical protein
gene1872	0.583333	2.27333	-1.01288	0.0406102	-	MULTISPECIES: DrmE family protein
gene1873	2.07667	8.64333	-1.18418	2.40852e-06	-	MULTISPECIES: helicase-related protein
gene1874	2.46333	11.7067	-1.40526	5.55521e-06	-	MULTISPECIES: DUF1998 domain-containing protein
gene1875	5.34333	10.52	-0.0666841	0.857266	dcm	DNA cytosine methyltransferase
gene1876	3.55333	10.5333	-0.677898	0.0686896	-	TdeIII family type II restriction endonuclease
gene1877	0.853333	2.23333	-0.47615	0.498364	pepE	Type 1 glutamine amidotransferase-like domain-containing protein
gene1878	0.173333	0	4.30766	0.0761676	mglB	galactose ABC transporter substrate-binding protein
gene1879	1.71333	5.11	-0.548421	0.333239	hexR	MurR/RpiR family transcriptional regulator
gene1880	0.42	0.43	0.797408	0.382372	celB	PTS transporter subunit EIIC
gene1881	1.16333	1.40333	0.635823	0.207054	celF	6-phospho-beta-glucosidase
gene1882	1.27333	4.71333	-1.04291	0.0305811	dgoD	mandelate racemase/muconate lactonizing enzyme family protein
gene1883	0.31	0.303333	0.795089	0.472451	celB	PTS cellobiose transporter subunit IIC
gene1884	0	0	0	1	-	hypothetical protein
gene1885	0.84	0.65	1.29921	0.127546	hexR	RpiR family transcriptional regulator
gene1886	3.21333	8.34	-0.424446	0.269374	cyuA	L-serine ammonia-lyase, iron-sulfur-dependent, subunit alpha
gene1887	11.1267	21.13	-0.0321785	0.92792	celF	6-phospho-beta-glucosidase
gene1888	0.356667	0.913333	-0.561385	0.718146	-	YjjG family noncanonical pyrimidine nucleotidase
gene1889	0.05	0.323333	-1.48136	0.674208	-	hypothetical protein
gene1890	0.516667	0.32	1.98422	0.20846	yeiL	cyclic nucleotide-binding domain-containing protein
gene1891	0.136667	1.2	-2.32311	0.185495	-	hypothetical protein
gene1892	0.07	0.156667	-0.484786	0.884958	-	hypothetical protein
gene1893	0.246667	2.21	-2.13343	0.0138884	-	hypothetical protein
gene1894	0.0733333	1.12667	-3.11994	0.038124	-	hypothetical protein
gene1895	0.293333	1.10333	-0.846598	0.459572	rfbF	MULTISPECIES: glucose-1-phosphate cytidylyltransferase
gene1896	0.273333	0.613333	-0.311547	0.82768	rfbG	MULTISPECIES: CDP-glucose 4,6-dehydratase
gene1897	0.0666667	0.553333	-2.05895	0.11017	ascC	lipopolysaccharide biosynthesis protein RfbH
gene1898	0.0933333	0.44	-1.49044	0.195586	ilvB	thiamine pyrophosphate-binding protein
gene1899	0.0566667	1.60333	-3.97687	0.00390105	galE	NAD-dependent epimerase/dehydratase family protein
gene1900	0.436667	3.47	-2.15916	2.57028e-05	epsE	glycosyl transferase, family 2
gene1901	1.52667	4.43667	-0.654011	0.0982411	-	collagen-like protein
gene1902	0.376667	4.2	-2.50843	0.000167193	-	hypothetical protein
gene1903	0.566667	1.6	-0.571503	0.421603	sufS	aminotransferase class V-fold PLP-dependent enzyme
gene1904	0.656667	3.52333	-1.51334	0.000147499	aofH	NAD(P)/FAD-dependent oxidoreductase
gene1905	0.17	0.4	-0.495724	0.766348	-	DNRLRE domain-containing protein
gene1906	1.27667	20.6133	-2.82907	0.0114691	-	hypothetical protein
gene1907	0	0.14	-2.96708	0.3216	-	glycosyltransferase
gene1908	0.316667	0.283333	1.07924	0.433826	uxs	NAD-dependent epimerase/dehydratase family protein
gene1909	0.106667	0.233333	-0.300951	0.908879	galE	NAD(P)-dependent oxidoreductase
gene1910	0.113333	1.04333	-2.47773	0.0104249	bchE	radical SAM protein
gene1911	0.02	0.123333	-1.74688	0.540945	wbpA	nucleotide sugar dehydrogenase
gene1912	0.0266667	0.2	-2.01514	0.356036	waaE	glycosyltransferase
gene1913	0.0966667	0.383333	-0.904408	0.481025	tuaG	glycosyltransferase
gene1914	0.0233333	0.11	-1.16276	0.728607	waaE	glycosyltransferase family 2 protein
gene1915	0.946667	0.216667	2.89555	2.44686e-10	-	-
gene1916	1.05333	0	3.6506	0.280335	-	hypothetical protein
gene1917	0.236667	1.01	-1.21077	0.0762715	-	DNRLRE domain-containing protein
gene1918	0.07	0.33	-1.43047	0.336737	wbbL	glycosyltransferase
gene1919	0	0.21	-3.17158	0.19313	bshA	glycosyltransferase
gene1920	0.06	0.856667	-2.36085	0.296455	-	DUF4489 domain-containing protein
gene1921	1.41	6.95	-1.33928	0.0181268	-	DUF4489 domain-containing protein
gene1922	0.203333	1.2	-1.59446	0.165885	-	hypothetical protein
gene1923	0.07	0.18	-0.450998	0.793802	-	hypothetical protein
gene1924	0	0	0	1	-	MULTISPECIES: DUF3343 domain-containing protein
gene1925	0.0333333	0.0866667	-0.637476	0.806547	-	YncE family protein
gene1926	9.53667	22.58	-0.2995	0.385447	mcp	MULTISPECIES: methyl-accepting chemotaxis protein
gene1927	0.74	2.03667	-0.65242	0.175434	-	PAS domain S-box protein
gene1928	80.01	73.8133	1.09315	0.000421295	mcp	methyl-accepting chemotaxis protein
gene1929	1.78	32.11	-3.23909	3.88911e-23	pafC	YafY family protein
gene1930	7.34667	133.723	-3.22321	9.55438e-30	-	ClbS/DfsB family four-helix bundle protein
gene1931	1.69	3.57333	-0.220195	0.724178	bmrR	MerR family transcriptional regulator
gene1932	0.496667	0.716667	0.501357	0.741315	-	N-acetyltransferase
gene1933	1.28333	4.25667	-0.800064	0.123227	-	alpha/beta hydrolase
gene1934	0	0.36	-0.269199	1	-	hypothetical protein
gene1935	0	0	0	1	-	hypothetical protein
gene1936	0.173333	4.20667	-3.55558	0.002254	rpoE	sigma-70 family RNA polymerase sigma factor
gene1937	0.0566667	3.43333	-4.81977	2.88458e-06	-	DUF4179 domain-containing protein
gene1938	12.4633	0.876667	4.70485	7.75913e-38	mcp	methyl-accepting chemotaxis protein
gene1939	2.25667	12.6767	-1.50523	0.00843255	-	helix-turn-helix domain-containing protein
gene1940	6.87333	18.86	-0.250264	0.708643	-	DUF4180 domain-containing protein
gene1941	17.9933	34.8833	0.0450348	0.910684	tgnD	alpha/beta hydrolase
gene1942	4.23667	11.9333	-0.512454	0.20023	-	YwqG family protein
gene1943	49.8867	66.81	0.483323	0.0630267	-	patatin-like phospholipase family protein
gene1944	40.23	8.44667	3.12335	2.64397e-28	-	lysozyme
gene1945	9.84667	2.51	2.84575	6.75898e-08	-	hypothetical protein
gene1946	25.7633	8.99333	2.4026	2.98477e-17	-	hypothetical protein
gene1947	235.173	72.06	2.5791	4.64212e-18	-	tail fiber protein
gene1948	24.7233	10.1567	2.20781	5.47145e-09	-	GNAT family N-acetyltransferase
gene1949	305.877	61.29	3.18573	4.29276e-29	-	tail fiber protein
gene1950	334.263	84.0133	2.86739	7.64232e-21	-	tail fiber protein
gene1951	166.483	38.0867	2.94368	6.03379e-30	sadA	chitobiase/beta-hexosaminidase C-terminal domain-containing protein
gene1952	0.84	2.21667	-0.533313	0.360226	-	AAA-like domain-containing protein
gene1953	1.17333	9.92	-2.13391	0.107058	-	hypothetical protein
gene1954	1.59	8.73333	-1.44119	0.00571146	-	AAA family ATPase
gene1955	1.95333	4.95667	-0.363023	0.462086	-	putative AAA-ATPase
gene1956	0.513333	43.5033	-5.44428	1.50546e-31	nreA	radical SAM protein
gene1957	0.0466667	1.37667	-3.48249	0.0172634	-	ABC transporter substrate-binding protein
gene1958	0.813333	4.01	-1.37447	0.00969254	ddl	class I SAM-dependent methyltransferase
gene1959	6.08	12.7967	-0.102631	0.809946	pmtA	MULTISPECIES: class I SAM-dependent methyltransferase
gene1960	9.66	17.3633	0.0481925	0.919161	fabG	SDR family oxidoreductase
gene1961	7.86333	13.7767	0.09501	0.837302	-	HD domain-containing protein
gene1962	16.8033	29.83	0.104239	0.730925	-	AraC family transcriptional regulator
gene1963	2.80667	5.64333	-0.0583969	0.90669	-	GNAT family N-acetyltransferase
gene1964	0.21	0.19	0.940834	0.534465	glyA	MFS transporter
gene1965	0.62	0.6	0.891946	0.522587	-	flavodoxin family protein
gene1966	3.83	5.99333	0.431208	0.475326	rutR	TetR/AcrR family transcriptional regulator
gene1967	3.13667	28.8967	-2.0257	0.0395196	-	zinc-ribbon domain-containing protein
gene1968	0	0	0	1	-	MBL fold metallo-hydrolase
gene1969	0	0	0	1	-	MurR/RpiR family transcriptional regulator
gene1970	17.0833	48.2033	-0.571354	0.0206674	lldD	alpha-hydroxy-acid oxidizing protein
gene1971	21.7467	41.8133	0.0026982	0.994888	gloB	MBL fold metallo-hydrolase
gene1972	0.843333	2.49	-0.437084	0.779141	sseA	MULTISPECIES: helix-turn-helix domain-containing protein
gene1973	23.17	20.23	1.14092	0.000201044	-	MULTISPECIES: flavodoxin family protein
gene1974	55.4767	43.7133	1.34081	1.14576e-06	vat	NAD(+)--rifampin ADP-ribosyltransferase
gene1975	10.6633	26.0833	-0.305995	0.483554	cysL	LysR family transcriptional regulator
gene1976	2.35333	1.22333	1.89528	3.26516e-06	atoB	acetyl-CoA C-acetyltransferase
gene1977	1.71	0.883333	1.88255	0.000401973	queG	4Fe-4S double cluster binding domain-containing protein
gene1978	28.9	52.0733	0.154998	0.668404	nemR	TetR/AcrR family transcriptional regulator
gene1979	14.4767	45.4333	-0.651496	0.0672848	-	nitroreductase family protein
gene1980	6.77	22.06	-0.606481	0.184571	yjgM	GNAT family N-acetyltransferase
gene1981	0.536667	1.10333	-0.183335	0.842116	-	SLC13 family permease
gene1982	1.45667	5.13667	-0.917745	0.158301	hosA	MarR family transcriptional regulator
gene1983	2.34667	3.76333	0.366892	0.55951	ppiB	Cof-type HAD-IIB family hydrolase
gene1984	10.4567	5.53333	1.77369	3.3712e-08	enr	FAD-dependent oxidoreductase
gene1985	2.03667	6.01667	-0.512058	0.408281	ysiA	transcriptional regulator TetR family
gene1986	1.87	2.29	0.76568	0.364627	ohrR	transcriptional regulator MarR family
gene1987	3.02667	4.61	0.343435	0.411755	-	dienelactone hydrolase family protein
gene1988	33.48	16.4433	1.96486	1.18815e-16	acoR	PocR ligand-binding domain-containing protein
gene1989	1.59333	6.82667	-1.0923	0.141931	-	DUF3788 domain-containing protein
gene1990	13.4133	11.65	1.08623	0.000244638	inlA	Ig-like domain-containing protein
gene1991	2.97333	2.79	1.06592	0.0661988	-	phage head-tail adapter protein
gene1992	0.386667	0.506667	0.401462	0.757097	-	DMT family transporter
gene1993	4.58	7.18667	0.294031	0.479663	-	AraC family transcriptional regulator
gene1994	2.81667	24.8233	-2.1805	4.01574e-09	-	DUF1349 domain-containing protein
gene1995	2.14333	12.04	-1.57453	4.60614e-07	glcP	MFS transporter
gene1996	0.0833333	0.486667	-1.17993	0.528037	mglB	galactose ABC transporter substrate-binding protein
gene1997	0	0	0	1	mglB	substrate-binding domain-containing protein
gene1998	1.55	12.15	-1.97689	0.000111041	-	ACT domain-containing protein
gene1999	2.80333	7.70333	-0.386482	0.628932	ybaZ	methylated-DNA--[protein]-cysteine S-methyltransferase
gene2000	4.30667	5.44667	0.493776	0.171905	acoR	sigma 54-interacting transcriptional regulator
gene2001	0.453333	0.3	1.35021	0.12624	pct	acyl CoA:acetate/3-ketoacid CoA transferase
gene2002	0.163333	0.09	1.76025	0.309513	-	MULTISPECIES: GntP family permease
gene2003	0.36	0.286667	1.27169	0.651302	croR	MULTISPECIES: MaoC family dehydratase
gene2004	0.19	0.773333	-1.13309	0.369875	paaH	3-hydroxybutyryl-CoA dehydrogenase
gene2005	0.266667	0.683333	-0.444736	0.667246	atoB	acetyl-CoA C-acetyltransferase
gene2006	1.71	2.50333	0.373203	0.462344	bcd	acyl-CoA dehydrogenase
gene2007	40.93	19.3733	2.02538	7.27757e-14	fixA	electron transfer flavoprotein subunit beta/FixA family protein
gene2008	28.16	13.5667	1.98339	1.62971e-10	fixB	electron transfer flavoprotein subunit alpha/FixB family protein
gene2009	0.133333	0.63	-1.41695	0.111378	mcp	methyl-accepting chemotaxis protein
gene2010	2.51333	5.5	-0.107794	0.87325	aefR	TetR/AcrR family transcriptional regulator
gene2011	6.19333	7.09667	0.676026	0.00670616	rph	PEP/pyruvate-binding domain-containing protein
gene2012	2.96667	14.7333	-1.22249	0.0142848	aes	alpha/beta hydrolase
gene2013	9.11	16.6233	0.0467392	0.90669	gltC	LysR family transcriptional regulator
gene2014	0.94	7.69333	-2.06613	1.08077e-06	-	amidohydrolase family protein
gene2015	1.62667	9.28333	-1.50266	0.000505721	-	C45 family peptidase
gene2016	3.31667	15.5867	-1.16407	0.00832588	-	MULTISPECIES: alpha/beta fold hydrolase
gene2017	2.19333	4.55333	0.00691944	0.994501	padR	MULTISPECIES: PadR family transcriptional regulator
gene2018	2.25333	1.66	1.35282	0.0184707	napH	MULTISPECIES: 4Fe-4S binding protein
gene2019	14.4	15.2633	0.899655	0.00809237	flr	flavodoxin family protein
gene2020	12.6767	12.1267	1.14285	0.00965658	-	hypothetical protein
gene2021	2.92667	8.88	-0.138396	0.937206	-	MULTISPECIES: hypothetical protein
gene2022	16.9667	36.4567	-0.0903143	0.847246	-	DUF3990 domain-containing protein
gene2023	0	3.49667	-1.75165	1	-	hypothetical protein
gene2024	0.616667	2.20667	-0.766994	0.709757	-	hypothetical protein
gene2025	1.51333	6.44667	-1.14179	0.014568	-	hypothetical protein
gene2027	128.67	767.843	-1.68756	1.70584e-10	-	MULTISPECIES: nitrogen-fixing protein NifU
gene2028	298.447	1071.47	-0.980242	0.000693643	-	GGGtGRT protein
gene2029	0	0.12	-2.22103	1	xerD	integrase/recombinase XerD
gene2030	0.203333	0.28	0.269532	0.88749	xerD	tyrosine-type recombinase/integrase
gene2031	1.24333	3.04333	-0.356007	0.599494	-	hypothetical protein
gene2032	0	0	0	1	-	-
gene2033	0.896667	2.05333	-0.205766	0.896136	-	hypothetical protein
gene2034	0.97	2.26333	-0.316332	0.497577	-	ATPase
gene2035	0	4.53333	-1.12148	1	-	hypothetical protein
gene2036	29.62	62.6767	0.106259	0.908597	-	helix-turn-helix transcriptional regulator
gene2037	0.346667	1.91333	-1.59579	0.0417646	-	helix-turn-helix transcriptional regulator
gene2038	0	0	0	1	-	-
gene2039	2.5	5.73667	-0.264475	0.689074	-	-
gene2040	0	0	0	1	-	hypothetical protein
gene2041	0.716667	0.426667	1.61707	0.00144799	-	phage tail length tape measure family protein
gene2042	0	0	0	1	-	-
gene2043	0.406667	1.57	-0.941116	0.594281	-	DNA-packaging protein
gene2044	4.54	6.18333	0.475114	0.314587	pinR	recombinase family protein
gene2045	1.72667	2.97333	0.0547792	0.944117	rpoD	sigma-70 family RNA polymerase sigma factor
gene2046	0.566667	0.876667	1.1275	0.691062	-	hypothetical protein
gene2047	2.69	2.30333	1.21887	0.175053	-	hypothetical protein
gene2048	0.473333	0.593333	0.585434	0.583901	-	hypothetical protein
gene2049	0.75	2.39667	-0.632018	0.445914	-	hypothetical protein
gene2050	0	0	0	1	-	hypothetical protein
gene2051	0	6.77333	-0.269199	1	-	hypothetical protein
gene2052	1.09	2.43	-0.16257	0.916543	-	Spo0E like sporulation regulatory protein
gene2053	0	0	0	1	-	-
gene2054	62.88	75.8233	1.14071	0.132559	-	MULTISPECIES: hypothetical protein
gene2055	1.67667	4.65667	-0.6008	0.162217	-	transcriptional regulator
gene2056	0.476667	2.04333	-0.631945	0.838694	-	DUF1653 domain-containing protein
gene2057	1.99333	4.03	-0.139182	0.788433	-	DUF429 domain-containing protein
gene2058	1.48333	1.88667	0.579282	0.301073	-	NERD domain-containing protein
gene2059	0	0	0	1	-	MULTISPECIES: hypothetical protein
gene2060	0	0	0	1	-	MULTISPECIES: hypothetical protein
gene2061	1.15667	5.46	-1.05514	0.185496	-	TetR/AcrR family transcriptional regulator
gene2062	1.60333	9.36	-1.61495	0.000248824	-	4Fe-4S ferredoxin iron-sulfur binding domain-containing protein
gene2063	0.233333	0.116667	2.07442	0.373696	-	bacterial regulatory protein, tetR family
gene2064	0	0	0	1	-	hypothetical protein
gene2065	0.43	2.05333	-1.37651	0.0308553	fdeB	alpha/beta hydrolase
gene2066	0	0	0	1	-	hypothetical protein
gene2067	1.00333	2.39	-0.114369	0.93303	-	hypothetical protein
gene2068	0.206667	0.463333	-0.436817	0.842752	-	hypothetical protein
gene2069	0	1.49	-3.61799	0.0922308	-	hypothetical protein
gene2070	21.9033	8.65	2.23519	3.59837e-13	-	linear amide C-N hydrolase
[truncated: 3,615 more rows]

## Sheet: Data used in Fig. 5
Gene ID	Log2FC(fold change)	p value	Gene name	Gene description
Genes involved in nitrogen fixation
gene2958	2.30411	2.25476e-19	nifD	nitrogenase component I subunit alpha
gene2959	2.25682	7.88488e-19	nifK	nitrogenase molybdenum-iron protein subunit beta
gene2955	2.18778	1.23131e-15	nifH	nitrogenase iron protein
gene1309	0.570362	0.600427	nifK	nitrogenase component 1
gene1308	0.410036	0.540945	nifD	nitrogenase component 1
gene1310	0.290275	0.61776	nifD	nitrogenase component 1
gene1320	-0.155055	0.945294	nifH	MULTISPECIES: nitrogenase iron protein
gene1311	-0.325443	0.640434	nifK	nitrogenase component 1
gene0386	1.73556	4.26677e-11	bcd	acyl-CoA dehydrogenase
gene1139	1.48709	2.49477e-05	bcd	acyl-CoA dehydrogenase family protein
gene3949	1.1065	0.00212595	bcd	MULTISPECIES: acyl-CoA dehydrogenase
gene2006	0.373203	0.462344	bcd	acyl-CoA dehydrogenase
gene0388	2.59408	4.2433e-23	fixB	electron transfer flavoprotein subunit alpha/FixB family protein
gene2008	1.98339	1.62971e-10	fixB	electron transfer flavoprotein subunit alpha/FixB family protein
gene3952	0.176595	0.677528	fixB	electron transfer flavoprotein subunit alpha/FixB family protein
gene0387	2.12223	9.16898e-14	fixA	electron transfer flavoprotein subunit beta/FixA family protein
gene2007	2.02538	7.27757e-14	fixA	electron transfer flavoprotein subunit beta/FixA family protein
gene3953	-0.286363	0.374128	fixA	electron transfer flavoprotein subunit beta/FixA family protein
Genes involved in glucose fermentation
gene0993	1.58143	5.63323e-06	pflD	formate C-acetyltransferase
gene2379	0.0443177	0.904452	pflD	formate C-acetyltransferase
gene4601	-0.080065	0.920408	fdhC	formate/nitrite transporter family protein
gene3115	2.83378	2.47843e-17	fdhB	NAD(P)-binding protein
gene3657	2.53573	3.5482e-07	fdhB	FAD-dependent oxidoreductase
gene4558	1.88254	0.122238	fdhB	FAD-dependent oxidoreductase
gene3076	1.07806	5.7431e-05	gapN	NADP-dependent glyceraldehyde-3-phosphate dehydrogenase
gene4894	-0.155442	0.674354	gapA	MULTISPECIES: type I glyceraldehyde-3-phosphate dehydrogenase
gene5019	0.810623	0.00175221	pyk	MULTISPECIES: pyruvate kinase
gene5292	-0.0387432	0.898297	pyk	pyruvate kinase
gene4221	-3.15571	0.199891	pyk	pyruvate kinase
gene4893	0.621979	0.0604216	pgk	phosphoglycerate kinase
gene0246	0.899893	0.0113243	buk	butyrate kinase
gene5105	0.429012	0.634676	buk	butyrate kinase
gene2880	0.388267	0.720485	ackA	acetate kinase
gene1201	-1.44796	7.46191e-11	ackA	acetate kinase
Genes involved in Fe(III) reduction
gene3653	1.15583	0.000910556	hepT	polyprenyl synthetase family protein
gene1278	-0.382322	0.413437	menH	alpha/beta hydrolase
gene2744	1.0176	0.0294656	menA	prenyltransferase
gene5075	-0.993286	0.00368752	ubiX	UbiX family flavin prenyltransferase
gene3195	-0.881495	0.256219	ubiE	MULTISPECIES: class I SAM-dependent methyltransferase
gene5194	-1.15727	0.00202079	ubiE	class I SAM-dependent methyltransferase
gene4197	0.41062	0.22967	nuoG	MULTISPECIES:
gene3656	2.04738	0.00316318	nuoF	NADH-ubiquinone oxidoreductase-F iron-sulfur binding region domain-containing protein
gene4198	0.632834	0.0674918	nuoF	MULTISPECIES: NADH-quinone oxidoreductase subunit NuoF
gene4199	0.206793	0.642143	nuoF	NADH-quinone oxidoreductase subunit NuoF
gene4140	-0.875829	0.219229	nuoF	NADH-quinone oxidoreductase subunit
gene4200	-0.000706232	0.999179	nuoE	MULTISPECIES: NAD(P)H-dependent oxidoreductase subunit E
gene3646	2.30868	4.35991e-17	ndh	FAD-dependent oxidoreductase
gene0772	-0.322431	0.692767	apbE	FAD:protein FMN transferase
gene2286	-0.420635	0.201009	apbE	MULTISPECIES: FAD:protein FMN transferase
gene4783	1.93284	3.78485e-13	apbE	FAD:protein FMN transferase
gene0773	-0.288862	0.623751	nosR	FMN-binding protein
gene0774	0.245603	0.600732	nosR	FMN-binding protein
gene1498	1.63805	0.108063	nosR	FMN-binding protein
gene1605	0.134956	0.857463	nosR	4Fe-4S binding protein
gene2798	-1.31129	0.272831	nosR	MULTISPECIES: FMN-binding protein
Genes involved in ATP synthesis
gene0562	-0.545343	0.0771754	atpI	hypothetical protein
gene0566	-1.09898	0.000578908	atpH	MULTISPECIES: F0F1 ATP synthase subunit delta
gene0568	-0.579905	0.0782581	atpG	MULTISPECIES: ATP synthase F1 subunit gamma
gene0565	-0.917533	0.00227937	atpF	MULTISPECIES: F0F1 ATP synthase subunit B
gene0564	-0.635615	0.0392124	atpE	MULTISPECIES: ATP synthase F0 subunit C
gene0569	-0.231944	0.45871	atpD	MULTISPECIES: F0F1 ATP synthase subunit beta
gene0570	-0.331093	0.271047	atpC	ATP synthase F1 subunit epsilon
gene0563	-1.0749	0.000574206	atpB	F0F1 ATP synthase subunit A
gene0567	-0.362021	0.14854	atpA	F0F1 ATP synthase subunit alpha
Genes involved in ferredoxin/NADH redox coupling
gene0627	0.450916	0.314992	rnfG	RnfABCDGE type electron transport complex subunit G
gene0628	0.300483	0.500105	rnfE	electron transport complex subunit RsxE
gene0626	-0.078742	0.868732	rnfD	RnfABCDGE type electron transport complex subunit D
gene0625	-0.22316	0.628827	rnfC	electron transport complex subunit RsxC
gene0630	0.429526	0.279445	rnfB	MULTISPECIES: Fe-S cluster domain-containing protein
gene0629	-0.00778241	0.992087	rnfA	RnfABCDGE type electron transport complex subunit A
