# Supplementary material for: Iron plaques as terminal electron acceptors optimize clostridial fermentation and nitrogen fixation in rice rhizospheres
Source: ISME J. 2026 Apr 14;20(1):wrag088. doi: 10.1093/ismejo/wrag088 (PMC13134045; doi:10.1093/ismejo/wrag088)
Supplement: wrag088_Supplemental_Files [file wrag088_supplemental_files.zip › Data_S3_wrag088.xlsx]

## Sheet: Data used in Fig. 6A and 6B
Taxonomy		Relative abundance of Clostridium species in Clostridium genus under IP treatment	Relative abundance of Clostridium species in Clostridium genus under CK treatment	IP vs. CK	cydA detected?	cydB detected?	apbE detected?	nosR detected?
g__Clostridium	s__Clostridium_sp.	0.13982	0.102686	>	yes	no	yes	yes
g__Clostridium	s__Clostridium_sp._BNL1100	0.0808619	0.0781654	>	no	no	yes	no
g__Clostridium	s__Clostridium_rhizosphaerae	0.0404046	0.0647586	<	yes	yes	yes	no
g__Clostridium	s__Clostridium_swellfunianum	0.0285837	0.0724336	<	no	no	yes	yes
g__Clostridium	s__unclassified_g__Clostridium	0.0522405	0.0415244	>	yes	no	yes	yes
g__Clostridium	s__Clostridium_hydrogenum	0.00470169	0.0780635	<	no	no	yes	yes
g__Clostridium	s__Clostridium_thermosuccinogenes	0.0514825	0.0281652	>	no	no	yes	no
g__Clostridium	s__Clostridium_caldaquaticum	0.0143841	0.0329506	<	no	no	yes	yes
g__Clostridium	s__Clostridium_magnum	0.021023	0.0200988	>	no	no	yes	yes
g__Clostridium	s__Clostridium_beijerinckii	0.023072	0.0157454	>	no	no	yes	yes
g__Clostridium	s__Clostridium_thermarum	0.0196542	0.0172287	>	no	no	no	no
g__Clostridium	s__Clostridium_omnivorum	0.0123739	0.0163047	<	no	no	yes	yes
g__Clostridium	s__Clostridium_polyendosporum	0.0167215	0.0106621	>	no	no	yes	yes
g__Clostridium	s__Clostridium_estertheticum	0.0137661	0.0126634	>	no	no	no	yes
g__Clostridium	s__Clostridium_sp._SHJSY1	0.00500582	0.0189726	<	no	no	yes	yes
g__Clostridium	s__Clostridium_chromiireducens	0.0144958	0.0062924	>	no	no	no	yes
g__Clostridium	s__Candidatus_Clostridium_stratigraminis	0.00761855	0.0123609	<	yes	yes	yes	yes
g__Clostridium	s__Clostridium_sp._19966	0.0106478	0.00850153	>	no	no	no	yes
g__Clostridium	s__Clostridium_oryzae	0.0109152	0.00824241	>	no	no	no	no
g__Clostridium	s__Clostridium_saccharoperbutylacetonicum	0.0104602	0.00830703	>	yes	no	yes	yes
g__Clostridium	s__uncultured_Clostridium_sp.	0.0107109	0.00760152	>	no	no	yes	yes
g__Clostridium	s__Clostridium_thailandense	0.00956381	0.00834432	>	no	no	yes	yes
g__Clostridium	s__Clostridium_folliculivorans	0.0111242	0.00612842	>	no	no	yes	yes
g__Clostridium	s__Clostridium_fungisolvens	0.0100623	0.00635406	>	no	no	no	no
g__Clostridium	s__Clostridium_cellulovorans	0.0079315	0.00809644	<	no	no	no	yes
g__Clostridium	s__Clostridium_botulinum	0.00746323	0.00766932	<	no	no	yes	no
g__Clostridium	s__Clostridium_sp._C2-6-12	0.00792337	0.00721021	>	no	no	yes	yes
g__Clostridium	s__Clostridium_zeae	0.00995175	0.00530066	>	no	no	no	yes
g__Clostridium	s__Clostridium_gelidum	0.00804595	0.00578689	>	no	no	yes	yes
g__Clostridium	s__Clostridium_sp._DJ247	0.00640807	0.00593605	>	no	yes	no	yes
g__Clostridium	s__Clostridium_yunnanense	0.00701516	0.00391358	>	no	no	yes	no
g__Clostridium	s__Clostridium_sp._OS1-26	0.00559946	0.00499409	>	no	no	yes	yes
g__Clostridium	s__Candidatus_Clostridium_radicumherbarum	0.00443448	0.00600151	<	no	no	no	no
g__Clostridium	s__Clostridium_pasteurianum	0.00582279	0.00471591	>	no	no	yes	yes
g__Clostridium	s__Clostridium_sp._C8-1-8	0.00618125	0.00423307	>	no	no	no	no
g__Clostridium	s__Clostridium_aciditolerans	0.00484192	0.00526422	<	yes	yes	no	yes
g__Clostridium	s__Clostridium_cavendishii	0.00513653	0.00493435	>	no	no	no	no
g__Clostridium	s__Clostridium_tagluense	0.00545668	0.00443011	>	no	no	no	no
g__Clostridium	s__Clostridium_neuense	0.00242096	0.00694495	<	no	no	yes	yes
g__Clostridium	s__Clostridium_manihotivorum	0.0058279	0.00364705	>	no	no	no	yes
g__Clostridium	s__Clostridium_carboxidivorans	0.00510147	0.00419409	>	no	no	yes	yes
g__Clostridium	s__Clostridium_sp._N3C	0.00507965	0.00391082	>	no	no	yes	no
g__Clostridium	s__Clostridium_puniceum	0.00494778	0.00386591	>	no	no	yes	no
g__Clostridium	s__Clostridium_saccharobutylicum	0.00451411	0.00401125	>	no	no	yes	yes
g__Clostridium	s__Clostridium_intestinale	0.00443587	0.00368964	>	no	no	yes	no
g__Clostridium	s__Clostridium_sediminicola	0.00489601	0.00321993	>	no	no	no	no
g__Clostridium	s__Clostridium_homopropionicum	0.00418189	0.00386358	>	no	no	no	yes
g__Clostridium	s__Clostridium_sp._JS66	0.00422902	0.00291548	>	no	no	yes	no
g__Clostridium	s__Clostridium_sp._KNHs216	0.00524472	0.00166272	>	no	no	yes	no
g__Clostridium	s__Clostridium_sp._YIM_B02555	0.00341344	0.00300785	>	no	no	no	yes
g__Clostridium	s__Clostridium_lacusfryxellense	0.00357085	0.00273836	>	no	no	no	yes
g__Clostridium	s__Clostridium_sp._DL-VIII	0.00390562	0.0023087	>	no	no	yes	no
g__Clostridium	s__Clostridium_formicaceticum	0.00448323	0.00168857	>	no	no	no	no
g__Clostridium	s__Clostridium_amylolyticum	0.00300972	0.00295997	>	no	no	no	no
g__Clostridium	s__Clostridium_kluyveri	0.0038037	0.00221209	>	no	no	no	yes
g__Clostridium	s__Clostridium_muellerianum	0.00325488	0.00266866	>	no	no	no	yes
g__Clostridium	s__Clostridium_lundense	0.00285904	0.00293667	<	no	no	no	yes
g__Clostridium	s__Clostridium_sp._BL-8	0.00332685	0.00250891	>	no	no	yes	no
g__Clostridium	s__Clostridium_felsineum	0.00279915	0.00297692	<	no	no	yes	no
g__Clostridium	s__Clostridium_butyricum	0.00322377	0.00232904	>	no	no	no	no
g__Clostridium	s__Candidatus_Clostridium_eludens	0.00269351	0.00277099	<	no	no	no	yes
g__Clostridium	s__Clostridium_sp._JN-9	0.0022292	0.00300934	<	no	no	no	no
g__Clostridium	s__Clostridium_ganghwense	0.00258904	0.00260425	<	no	no	yes	no
g__Clostridium	s__Clostridium_sp._KNHs205	0.00325418	0.00197141	>	no	no	yes	no
g__Clostridium	s__Clostridium_perfringens	0.00287947	0.0022551	>	no	no	yes	no
g__Clostridium	s__Clostridium_sp._CS001	0.00249827	0.00252522	<	no	no	no	no
g__Clostridium	s__Clostridium_sp._CX1	0.00227006	0.00270192	<	no	no	no	no
g__Clostridium	s__Clostridium_frigidicarnis	0.0037503	0.00110022	>	no	no	no	no
g__Clostridium	s__Clostridium_sporogenes	0.00263385	0.00206844	>	no	no	no	yes
g__Clostridium	s__Clostridium_gasigenes	0.00279427	0.00181526	>	no	no	no	no
g__Clostridium	s__Clostridium_acidisoli	0.00219414	0.00235531	<	no	no	no	no
g__Clostridium	s__Clostridium_tunisiense	0.00214446	0.00233137	<	no	no	no	no
g__Clostridium	s__Clostridium_sp._UBA4548	0.0023065	0.00212671	>	no	no	yes	no
g__Clostridium	s__Clostridium_tetanomorphum	0.00235897	0.00206781	>	no	no	no	yes
g__Clostridium	s__Clostridium_sp._USBA_49	0.00157033	0.00276951	<	no	no	no	no
g__Clostridium	s__Clostridium_aminobutyricum	0.00295237	0.00146441	>	no	no	no	no
g__Clostridium	s__Clostridium_bovifaecis	0.00177138	0.00247883	<	no	no	no	no
g__Clostridium	s__Clostridium_guangxiense	0.0014445	0.00275722	<	no	no	yes	no
g__Clostridium	s__Clostridium_sp._CF012	0.00199541	0.00218878	<	no	no	no	no
g__Clostridium	s__Clostridium_hydrogeniformans	0.0035135	0.000744072	>	no	no	no	no
g__Clostridium	s__Clostridium_akagii	0.00218834	0.00190298	>	no	no	yes	yes
g__Clostridium	s__Clostridium_malenominatum	0.00225404	0.00184132	>	no	no	yes	no
g__Clostridium	s__Clostridium_tyrobutyricum	0.0018387	0.00217861	<	no	no	no	yes
g__Clostridium	s__Clostridium_paridis	0.0020307	0.00197882	>	no	no	yes	no
g__Clostridium	s__Clostridium_sp._YIM_B02551	0.00217557	0.00183793	>	no	no	no	no
g__Clostridium	s__Clostridium_peptidivorans	0.00184729	0.00213306	<	no	no	no	no
g__Clostridium	s__Clostridium_grantii	0.00214771	0.0016767	>	no	no	no	no
g__Clostridium	s__Clostridium_sp._HMP27	0.00167503	0.00207099	<	no	no	yes	yes
g__Clostridium	s__Clostridium_tanneri	0.00163162	0.00210234	<	no	no	yes	yes
g__Clostridium	s__Clostridium_sp._deep_sea	0.00219043	0.00144386	>	no	no	no	no
g__Clostridium	s__Clostridium_algidicarnis	0.00205879	0.00152098	>	no	no	no	no
g__Clostridium	s__Clostridium_ljungdahlii	0.00189326	0.00162353	>	no	no	no	yes
g__Clostridium	s__Clostridium_mobile	0.00204788	0.0014678	>	no	no	yes	no
g__Clostridium	s__Clostridium_sp._BJN0013	0.00202652	0.00144365	>	no	no	yes	yes
g__Clostridium	s__Clostridium_nitrophenolicum	0.00174584	0.00169768	>	no	no	yes	yes
g__Clostridium	s__Clostridium_pascui	0.00169175	0.0017142	<	no	no	no	no
g__Clostridium	s__Clostridium_sp._Marseille-P299	0.00158797	0.00179153	<	no	no	no	no
g__Clostridium	s__Clostridium_prolinivorans	0.00116451	0.00216399	<	no	no	no	no
g__Clostridium	s__Clostridium_cibarium	0.00119678	0.00212819	<	no	no	no	no
g__Clostridium	s__Clostridium_uliginosum	0.00189419	0.00141632	>	no	no	yes	no
