# Supplementary material for: Iron plaques as terminal electron acceptors optimize clostridial fermentation and nitrogen fixation in rice rhizospheres
Source: ISME J. 2026 Apr 14;20(1):wrag088. doi: 10.1093/ismejo/wrag088 (PMC13134045; doi:10.1093/ismejo/wrag088)
Supplement: wrag088_Supplemental_Files [file wrag088_supplemental_files.zip › Data_S4_wrag088.xlsx]

## Sheet: Data used in Fig.S7
Environment	Sample ID	Accession	Sample name	DOI	Authors	Year	Download URL
Rhizosphere	RP1	CRX038800	Hainan	10.1038/s41587-019-0104-4	Zhang et al.	2019	http://bigd.big.ac.cn/gsa/
Rhizosphere	RP2	CRX038801		10.1038/s41587-019-0104-4	Zhang et al.	2019	http://bigd.big.ac.cn/gsa/
Rhizosphere	RP3	CRX038802		10.1038/s41587-019-0104-4	Zhang et al.	2019	http://bigd.big.ac.cn/gsa/
Rhizosphere	RP4	SRX3425221	Guangdong	10.1016/j.scitotenv.2018.08.388	Hu et al.	2019	https://www.ncbi.nlm.nih.gov/
Rhizosphere	RP5	SRX3425222		10.1016/j.scitotenv.2018.08.388	Hu et al.	2019	https://www.ncbi.nlm.nih.gov/
Rhizosphere	RP6	CRX349881	Zhejiang1	10.1038/s43705-023-00213-z	Cheng et al.	2023	http://bigd.big.ac.cn/gsa/
Rhizosphere	RP7	CRX349882		10.1038/s43705-023-00213-z	Cheng et al.	2023	http://bigd.big.ac.cn/gsa/
Rhizosphere	RP8	CRX349883		10.1038/s43705-023-00213-z	Cheng et al.	2023	http://bigd.big.ac.cn/gsa/
Rhizosphere	RP9	CRX349884	Zhejiang2	10.1038/s43705-023-00213-z	Cheng et al.	2023	http://bigd.big.ac.cn/gsa/
Rhizosphere	RP10	CRX349885		10.1038/s43705-023-00213-z	Cheng et al.	2023	http://bigd.big.ac.cn/gsa/
Rhizosphere	RP11	CRX349886		10.1038/s43705-023-00213-z	Cheng et al.	2023	http://bigd.big.ac.cn/gsa/
Rhizosphere	RP12	SRX25744526	Jiangsu1	10.1016/j.chom.2025.04.005	Pan et al.	2025	https://www.ncbi.nlm.nih.gov/
Rhizosphere	RP13	SRX25744527		10.1016/j.chom.2025.04.005	Pan et al.	2025	https://www.ncbi.nlm.nih.gov/
Rhizosphere	RP14	SRX25744538		10.1016/j.chom.2025.04.005	Pan et al.	2025	https://www.ncbi.nlm.nih.gov/
Rhizosphere	RP15	SRX25744558	Jiangsu2	10.1016/j.chom.2025.04.005	Pan et al.	2025	https://www.ncbi.nlm.nih.gov/
Rhizosphere	RP16	SRX25744559		10.1016/j.chom.2025.04.005	Pan et al.	2025	https://www.ncbi.nlm.nih.gov/
Rhizosphere	RP17	SRX25744560		10.1016/j.chom.2025.04.005	Pan et al.	2025	https://www.ncbi.nlm.nih.gov/
Rhizosphere	RP18	SRX28137212	Jilin1	10.3389/fmicb.2025.1537846	Zhong et al.	2025	https://www.ncbi.nlm.nih.gov/
Rhizosphere	RP19	SRX28137213		10.3389/fmicb.2025.1537846	Zhong et al.	2025	https://www.ncbi.nlm.nih.gov/
Rhizosphere	RP20	SRX28137214		10.3389/fmicb.2025.1537846	Zhong et al.	2025	https://www.ncbi.nlm.nih.gov/
Rhizosphere	RP21	SRX28137215	Jilin2	10.3389/fmicb.2025.1537846	Zhong et al.	2025	https://www.ncbi.nlm.nih.gov/
Rhizosphere	RP22	SRX28137216		10.3389/fmicb.2025.1537846	Zhong et al.	2025	https://www.ncbi.nlm.nih.gov/
Rhizosphere	RP23	SRX28137217		10.3389/fmicb.2025.1537846	Zhong et al.	2025	https://www.ncbi.nlm.nih.gov/
Rhizosphere	RP24	SRX19813603	Delaware	10.1128/aem.00570-23	Chan et al.	2023	https://www.ncbi.nlm.nih.gov/
Rhizosphere	RP25	SRX21763049		10.1128/aem.00570-23	Chan et al.	2023	https://www.ncbi.nlm.nih.gov/
